# Supplementary material for: (E)-N′-[1-(4-Bromo­phen­yl)ethyl­idene]benzohydrazide
Source: Acta Crystallogr Sect E Struct Rep Online. 2009 Dec 4;66(Pt 1):o1. doi: 10.1107/S1600536809049952 (PMC2980166; doi:10.1107/S1600536809049952)
Supplement: Supplementary file 1 [file e-66-000o1-sup1.cif]

##############################################################################
###                                                                        ###
###        Electronic paper (Acta Crystallographica Section E)             ###
###                                                                        ###
##############################################################################
#                                                                            #
# This CIF contains the data in a paper accepted for publication in Acta     #
# Crystallographica Section E. It conforms to the requirements of Notes      #
# for Authors for Section E, and has been peer reviewed under the auspices   #
# of the IUCr Commission on Journals.                                        #
#                                                                            #
# Full details of the Crystallographic Information File format               #
# are given in the paper "The Crystallographic Information File (CIF):       #
# a New Standard Archive File for Crystallography" by S. R. Hall, F. H.      #
# Allen and I. D. Brown [Acta Cryst. (1991), A47, 655-685].                  #
#                                                                            #
# The current version of the core CIF dictionary is obtainable from          #
# ftp://ftp.iucr.org/pub/cif_core.dic. The current version number is 2.4.    #
#                                                                            #
# Software is freely available for graphical display of the structure(s) in  #
# this CIF.  For information consult the CIF home page http://www.iucr.org/  #
# cif/home.html                                                              #
#                                                                            #
# This file may be used for bona fide research purposes within the           #
# scientific community so long as proper attribution is given to the journal # 
# article from which it was obtained.                                        #
#                                                                            #
##############################################################################
                                             
data_I
_audit_creation_method     SHELXL-97
_chemical_name_systematic
;
(<i>E</i>)-<i>N</i>'-[1-(4-Bromophenyl)ethylidene]benzohydrazide
;
_chemical_name_common     ?
_chemical_formula_moiety     'C15 H13 Br N2 O'
_chemical_formula_sum     'C15 H13 Br N2 O'
_chemical_formula_iupac     'C15 H13 Br N2 O'
_chemical_formula_weight     317.18
_chemical_melting_point     ?
_symmetry_cell_setting     'Monoclinic'
_symmetry_space_group_name_H-M     'P 21/c'
loop_
    _symmetry_equiv_pos_as_xyz
    'x, y, z'
    '-x, y+1/2, -z+1/2'
    '-x, -y, -z'
    'x, -y-1/2, z-1/2'
_cell_length_a     9.9770(11)
_cell_length_b     31.487(3)
_cell_length_c     8.7613(9)
_cell_angle_alpha     90.00
_cell_angle_beta     96.1040(10)
_cell_angle_gamma     90.00
_cell_volume     2736.8(5)
_cell_formula_units_Z     8
_cell_measurement_reflns_used     1649
_cell_measurement_theta_min     2.588
_cell_measurement_theta_max     22.373
_cell_measurement_temperature     298(2)
_exptl_crystal_description     block
_exptl_crystal_colour     colourless
_exptl_crystal_size_max     0.49
_exptl_crystal_size_mid     0.18
_exptl_crystal_size_min     0.12
_exptl_crystal_density_diffrn     1.540
_exptl_crystal_density_meas     ?
_exptl_crystal_density_method     'not measured'
_exptl_crystal_F_000     1280
_exptl_absorpt_coefficient_mu     2.997
_exptl_absorpt_correction_type     multi-scan
_exptl_absorpt_process_details     '(SADABS; Sheldrick, 1996)'
_exptl_absorpt_correction_T_min     0.3214
_exptl_absorpt_correction_T_max     0.7150
_exptl_special_details
;
;
_diffrn_ambient_temperature     298(2)
_diffrn_radiation_type     MoK\a
_diffrn_radiation_wavelength     0.71073
_diffrn_radiation_source     'fine-focus sealed tube'
_diffrn_radiation_monochromator     graphite
_diffrn_measurement_device_type     'Bruker SMART APEX CCD area-detector'
_diffrn_measurement_method     'phi and omega scans'
_diffrn_detector_area_resol_mean     ?
_diffrn_reflns_number     13558
_diffrn_reflns_av_R_equivalents     0.0789
_diffrn_reflns_av_sigmaI/netI     0.1211
_diffrn_reflns_theta_min     1.29
_diffrn_reflns_theta_max     25.02
_diffrn_reflns_theta_full     25.02
_diffrn_measured_fraction_theta_max     0.996
_diffrn_measured_fraction_theta_full     0.996
_diffrn_reflns_limit_h_min     -11
_diffrn_reflns_limit_h_max     10
_diffrn_reflns_limit_k_min     -37
_diffrn_reflns_limit_k_max     37
_diffrn_reflns_limit_l_min     -9
_diffrn_reflns_limit_l_max     10
_diffrn_standards_number     ?
_diffrn_standards_interval_count     ?
_diffrn_standards_interval_time     ?
_diffrn_standards_decay_%     ?
_refine_special_details
;
Refinement of <i>F</i>^2^ against ALL reflections. The weighted <i>R</i>-factor
<i>wR</i> and goodness of fit <i>S</i> are based on <i>F</i>^2^, conventional
<i>R</i>-factors <i>R</i> are based on <i>F</i>, with <i>F</i> set to zero for
negative <i>F</i>^2^. The threshold expression of <i>F</i>^2^ >
\s(<i>F</i>^2^) is used only for calculating <i>R</i>-factors(gt) <i>etc</i>.
and is not relevant to the choice of reflections for refinement.
<i>R</i>-factors based on <i>F</i>^2^ are statistically about twice as large
as those based on <i>F</i>, and <i>R</i>- factors based on ALL data will be
even larger.
;
_reflns_number_total     4804
_reflns_number_gt     1961
_reflns_threshold_expression     I>2sigma(I)
_refine_ls_structure_factor_coef     Fsqd
_refine_ls_matrix_type     full
_refine_ls_R_factor_all     0.1755
_refine_ls_R_factor_gt     0.0636
_refine_ls_wR_factor_gt     0.1517
_refine_ls_wR_factor_ref     0.1893
_refine_ls_goodness_of_fit_ref     1.017
_refine_ls_restrained_S_all     1.017
_refine_ls_number_reflns     4804
_refine_ls_number_parameters     345
_refine_ls_number_restraints     0
_refine_ls_hydrogen_treatment     constr
_refine_ls_weighting_scheme     calc
_refine_ls_weighting_details
         'calc w=1/[\s^2^(Fo^2^)+(0.0544P)^2^+6.1940P] where P=(Fo^2^+2Fc^2^)/3'
_atom_sites_solution_hydrogens     geom
_atom_sites_solution_primary     direct
_atom_sites_solution_secondary     difmap
_refine_ls_shift/su_max     0.000
_refine_ls_shift/su_mean     0.000
_refine_diff_density_max     0.473
_refine_diff_density_min     -0.436
_refine_ls_extinction_method     none
_refine_ls_extinction_coef     ?
loop_
    _atom_type_symbol
    _atom_type_description
    _atom_type_scat_dispersion_real
    _atom_type_scat_dispersion_imag
    _atom_type_scat_source
    'C' 'C' 0.0033 0.0016
                         'International Tables Vol C Tables 4.2.6.8 and 6.1.1.4'
    'H' 'H' 0.0000 0.0000
                         'International Tables Vol C Tables 4.2.6.8 and 6.1.1.4'
    'O' 'O' 0.0106 0.0060
                         'International Tables Vol C Tables 4.2.6.8 and 6.1.1.4'
    'N' 'N' 0.0061 0.0033
                         'International Tables Vol C Tables 4.2.6.8 and 6.1.1.4'
    'Br' 'Br' -0.2901 2.4595
                         'International Tables Vol C Tables 4.2.6.8 and 6.1.1.4'
_computing_data_collection     'SMART (Siemens, 1996)'
_computing_cell_refinement     'SAINT (Siemens, 1996)'
_computing_data_reduction     'SAINT (Siemens, 1996)'
_computing_structure_solution     'SHELXS97 (Sheldrick, 2008)'
_computing_structure_refinement     'SHELXL97 (Sheldrick, 2008)'
_computing_molecular_graphics     'SHELXTL (Sheldrick, 2008)'
_computing_publication_material     'SHELXTL (Sheldrick, 2008)'
loop_
    _atom_site_type_symbol
    _atom_site_label
    _atom_site_fract_x
    _atom_site_fract_y
    _atom_site_fract_z
    _atom_site_U_iso_or_equiv
    _atom_site_adp_type
    _atom_site_calc_flag
    _atom_site_refinement_flags
    _atom_site_occupancy
    _atom_site_disorder_assembly
    _atom_site_disorder_group
    Br Br1 0.05576(10) 0.04761(3) 0.12825(13) 0.0742(4) Uani d . 1 . .
    Br Br2 0.53233(12) 0.04532(3) 0.13223(14) 0.0925(5) Uani d . 1 . .
    N N1 0.1623(6) 0.30472(16) 0.1860(7) 0.0375(17) Uani d . 1 . .
    H H1 0.2450 0.3123 0.2070 0.045 Uiso calc R 1 . .
    N N2 0.1275(6) 0.26193(18) 0.1697(8) 0.0414(18) Uani d . 1 . .
    N N3 0.6642(6) 0.30098(17) 0.1957(7) 0.0415(18) Uani d . 1 . .
    H H3 0.7454 0.3084 0.2272 0.050 Uiso calc R 1 . .
    N N4 0.6303(6) 0.25836(18) 0.1760(7) 0.0375(17) Uani d . 1 . .
    O O1 -0.0567(5) 0.32437(15) 0.1524(7) 0.0512(16) Uani d . 1 . .
    O O2 0.4486(5) 0.32125(15) 0.1277(6) 0.0465(15) Uani d . 1 . .
    C C1 0.0627(8) 0.3340(2) 0.1678(9) 0.037(2) Uani d . 1 . .
    C C2 0.1063(8) 0.3795(2) 0.1712(9) 0.036(2) Uani d . 1 . .
    C C3 0.2317(9) 0.3936(3) 0.2308(11) 0.056(3) Uani d . 1 . .
    H H3A 0.2965 0.3740 0.2693 0.067 Uiso calc R 1 . .
    C C4 0.2627(9) 0.4362(3) 0.2342(13) 0.077(3) Uani d . 1 . .
    H H4 0.3476 0.4454 0.2750 0.092 Uiso calc R 1 . .
    C C5 0.1660(12) 0.4652(3) 0.1765(13) 0.084(4) Uani d . 1 . .
    H H5 0.1857 0.4941 0.1776 0.100 Uiso calc R 1 . .
    C C6 0.0444(10) 0.4515(3) 0.1191(11) 0.066(3) Uani d . 1 . .
    H H6 -0.0198 0.4711 0.0792 0.079 Uiso calc R 1 . .
    C C7 0.0123(8) 0.4089(2) 0.1179(10) 0.052(2) Uani d . 1 . .
    H H7 -0.0741 0.4002 0.0806 0.063 Uiso calc R 1 . .
    C C8 0.3318(7) 0.2479(2) 0.3464(9) 0.039(2) Uani d . 1 . .
    H H8A 0.4062 0.2526 0.2873 0.058 Uiso calc R 1 . .
    H H8B 0.3543 0.2257 0.4196 0.058 Uiso calc R 1 . .
    H H8C 0.3132 0.2736 0.3996 0.058 Uiso calc R 1 . .
    C C9 0.2105(7) 0.2354(2) 0.2421(9) 0.032(2) Uani d . 1 . .
    C C10 0.1756(7) 0.1897(2) 0.2133(9) 0.034(2) Uani d . 1 . .
    C C11 0.2275(8) 0.1584(2) 0.3126(9) 0.041(2) Uani d . 1 . .
    H H11 0.2867 0.1656 0.3979 0.049 Uiso calc R 1 . .
    C C12 0.1921(8) 0.1161(2) 0.2866(10) 0.045(2) Uani d . 1 . .
    H H12 0.2287 0.0953 0.3537 0.053 Uiso calc R 1 . .
    C C13 0.1045(8) 0.1051(2) 0.1637(10) 0.036(2) Uani d . 1 . .
    C C14 0.0528(8) 0.1356(2) 0.0611(10) 0.046(2) Uani d . 1 . .
    H H14 -0.0047 0.1281 -0.0253 0.055 Uiso calc R 1 . .
    C C15 0.0875(7) 0.1777(2) 0.0884(9) 0.036(2) Uani d . 1 . .
    H H15 0.0505 0.1984 0.0210 0.044 Uiso calc R 1 . .
    C C16 0.5674(8) 0.3303(2) 0.1644(9) 0.0331(19) Uani d . 1 . .
    C C17 0.6123(7) 0.3751(2) 0.1748(10) 0.037(2) Uani d . 1 . .
    C C18 0.5576(8) 0.4041(2) 0.0657(10) 0.051(2) Uani d . 1 . .
    H H18 0.4952 0.3948 -0.0137 0.061 Uiso calc R 1 . .
    C C19 0.5939(10) 0.4464(3) 0.0728(13) 0.074(3) Uani d . 1 . .
    H H19 0.5593 0.4653 -0.0029 0.089 Uiso calc R 1 . .
    C C20 0.6835(10) 0.4602(3) 0.1961(14) 0.073(3) Uani d . 1 . .
    H H20 0.7081 0.4887 0.2034 0.088 Uiso calc R 1 . .
    C C21 0.7347(10) 0.4324(3) 0.3050(13) 0.071(3) Uani d . 1 . .
    H H21 0.7933 0.4420 0.3874 0.085 Uiso calc R 1 . .
    C C22 0.7009(8) 0.3897(3) 0.2950(11) 0.056(3) Uani d . 1 . .
    H H22 0.7380 0.3709 0.3695 0.068 Uiso calc R 1 . .
    C C23 0.8370(8) 0.2420(2) 0.3406(11) 0.052(2) Uani d . 1 . .
    H H23A 0.9101 0.2458 0.2791 0.077 Uiso calc R 1 . .
    H H23B 0.8582 0.2194 0.4125 0.077 Uiso calc R 1 . .
    H H23C 0.8231 0.2678 0.3953 0.077 Uiso calc R 1 . .
    C C24 0.7126(7) 0.2313(2) 0.2401(9) 0.034(2) Uani d . 1 . .
    C C25 0.6731(8) 0.1857(2) 0.2140(9) 0.036(2) Uani d . 1 . .
    C C26 0.7538(8) 0.1525(2) 0.2651(11) 0.057(3) Uani d . 1 . .
    H H26 0.8374 0.1581 0.3188 0.068 Uiso calc R 1 . .
    C C27 0.7146(10) 0.1107(3) 0.2391(12) 0.065(3) Uani d . 1 . .
    H H27 0.7719 0.0886 0.2734 0.078 Uiso calc R 1 . .
    C C28 0.5913(10) 0.1022(3) 0.1627(11) 0.058(3) Uani d . 1 . .
    C C29 0.5083(9) 0.1343(3) 0.1057(10) 0.057(3) Uani d . 1 . .
    H H29 0.4250 0.1285 0.0518 0.069 Uiso calc R 1 . .
    C C30 0.5519(8) 0.1757(3) 0.1305(10) 0.057(3) Uani d . 1 . .
    H H30 0.4973 0.1977 0.0892 0.069 Uiso calc R 1 . .
loop_
    _atom_site_aniso_label
    _atom_site_aniso_U_11
    _atom_site_aniso_U_22
    _atom_site_aniso_U_33
    _atom_site_aniso_U_12
    _atom_site_aniso_U_13
    _atom_site_aniso_U_23
    Br1 0.0932(8) 0.0335(5) 0.0912(9) -0.0095(5) -0.0117(6) -0.0017(5)
    Br2 0.1330(11) 0.0416(6) 0.1011(11) -0.0177(6) 0.0043(8) -0.0026(6)
    N1 0.032(4) 0.021(3) 0.058(5) -0.003(3) 0.001(3) -0.001(3)
    N2 0.033(4) 0.028(3) 0.063(6) -0.002(3) 0.005(4) 0.004(3)
    N3 0.032(4) 0.027(3) 0.064(6) 0.000(3) -0.002(4) 0.001(3)
    N4 0.035(4) 0.037(4) 0.041(5) -0.003(3) 0.005(4) 0.001(3)
    O1 0.034(3) 0.038(3) 0.083(5) -0.005(3) 0.008(3) -0.003(3)
    O2 0.028(3) 0.038(3) 0.072(5) -0.004(2) 0.000(3) -0.004(3)
    C1 0.031(5) 0.035(4) 0.045(6) -0.001(4) 0.006(4) 0.000(4)
    C2 0.036(5) 0.034(4) 0.040(6) 0.000(4) 0.008(4) 0.000(4)
    C3 0.045(6) 0.046(5) 0.075(8) 0.003(4) 0.000(5) -0.018(5)
    C4 0.045(6) 0.048(6) 0.137(11) -0.015(5) 0.006(6) -0.030(6)
    C5 0.096(9) 0.037(6) 0.123(11) -0.003(6) 0.036(8) 0.001(6)
    C6 0.067(7) 0.033(5) 0.099(9) 0.001(5) 0.019(6) 0.008(5)
    C7 0.050(5) 0.036(5) 0.072(7) 0.005(4) 0.006(5) 0.010(4)
    C8 0.043(5) 0.033(4) 0.039(6) -0.006(4) -0.003(4) 0.003(4)
    C9 0.034(5) 0.029(4) 0.035(6) 0.001(3) 0.005(4) 0.008(4)
    C10 0.033(5) 0.032(4) 0.036(6) 0.002(3) 0.005(4) 0.005(4)
    C11 0.045(5) 0.039(4) 0.037(6) -0.003(4) -0.004(4) -0.004(4)
    C12 0.054(6) 0.034(4) 0.044(6) -0.005(4) -0.004(5) 0.014(4)
    C13 0.045(5) 0.021(4) 0.044(6) -0.002(3) 0.008(4) 0.002(4)
    C14 0.051(6) 0.039(5) 0.044(6) -0.011(4) -0.003(4) -0.003(4)
    C15 0.041(5) 0.036(4) 0.032(6) 0.001(4) 0.003(4) 0.009(4)
    C16 0.035(5) 0.032(4) 0.033(6) -0.002(4) 0.008(4) -0.009(4)
    C17 0.033(5) 0.038(4) 0.042(6) 0.003(4) 0.015(4) -0.010(4)
    C18 0.052(6) 0.040(5) 0.059(7) -0.003(4) -0.001(5) 0.005(4)
    C19 0.085(8) 0.031(5) 0.108(10) -0.006(5) 0.018(7) 0.001(5)
    C20 0.075(8) 0.035(5) 0.114(11) -0.010(5) 0.031(7) -0.024(6)
    C21 0.064(7) 0.055(6) 0.094(9) -0.016(5) 0.012(6) -0.036(6)
    C22 0.043(6) 0.058(6) 0.068(7) 0.002(4) 0.004(5) -0.015(5)
    C23 0.035(5) 0.048(5) 0.070(7) 0.000(4) -0.002(5) 0.000(5)
    C24 0.024(5) 0.043(5) 0.036(6) 0.005(4) 0.015(4) -0.002(4)
    C25 0.035(5) 0.033(4) 0.042(6) 0.007(4) 0.010(4) 0.007(4)
    C26 0.046(6) 0.042(5) 0.081(8) 0.005(4) 0.001(5) 0.009(5)
    C27 0.070(7) 0.035(5) 0.090(9) 0.013(5) 0.007(6) 0.005(5)
    C28 0.064(7) 0.042(5) 0.070(8) -0.001(5) 0.008(6) -0.005(5)
    C29 0.054(6) 0.051(5) 0.065(7) -0.006(5) -0.003(5) -0.013(5)
    C30 0.050(6) 0.049(5) 0.071(8) 0.003(4) -0.004(5) -0.004(5)
_geom_special_details
;
All e.s.d.'s (except the e.s.d. in the dihedral angle between two l.s. planes)
are estimated using the full covariance matrix. The cell e.s.d.'s are taken
into account individually in the estimation of e.s.d.'s in distances, angles
and torsion angles; correlations between e.s.d.'s in cell parameters are only
used when they are defined by crystal symmetry. An approximate (isotropic)
treatment of cell e.s.d.'s is used for estimating e.s.d.'s involving l.s.
planes.
;
loop_
    _geom_bond_atom_site_label_1
    _geom_bond_atom_site_label_2
    _geom_bond_site_symmetry_2
    _geom_bond_distance
    _geom_bond_publ_flag
    Br1 C13 . 1.891(7) ?
    Br2 C28 . 1.895(8) ?
    N1 C1 . 1.353(9) ?
    N1 N2 . 1.395(7) ?
    N1 H1 . 0.8600 ?
    N2 C9 . 1.293(9) ?
    N3 C16 . 1.343(8) ?
    N3 N4 . 1.390(7) ?
    N3 H3 . 0.8600 ?
    N4 C24 . 1.272(9) ?
    O1 C1 . 1.223(8) ?
    O2 C16 . 1.228(8) ?
    C1 C2 . 1.496(9) ?
    C2 C7 . 1.366(10) ?
    C2 C3 . 1.376(10) ?
    C3 C4 . 1.378(10) ?
    C3 H3A . 0.9300 ?
    C4 C5 . 1.384(13) ?
    C4 H4 . 0.9300 ?
    C5 C6 . 1.334(12) ?
    C5 H5 . 0.9300 ?
    C6 C7 . 1.380(10) ?
    C6 H6 . 0.9300 ?
    C7 H7 . 0.9300 ?
    C8 C9 . 1.490(10) ?
    C8 H8A . 0.9600 ?
    C8 H8B . 0.9600 ?
    C8 H8C . 0.9600 ?
    C9 C10 . 1.496(9) ?
    C10 C11 . 1.380(9) ?
    C10 C15 . 1.382(10) ?
    C11 C12 . 1.388(9) ?
    C11 H11 . 0.9300 ?
    C12 C13 . 1.358(10) ?
    C12 H12 . 0.9300 ?
    C13 C14 . 1.379(10) ?
    C14 C15 . 1.382(9) ?
    C14 H14 . 0.9300 ?
    C15 H15 . 0.9300 ?
    C16 C17 . 1.481(9) ?
    C17 C22 . 1.380(11) ?
    C17 C18 . 1.390(10) ?
    C18 C19 . 1.380(10) ?
    C18 H18 . 0.9300 ?
    C19 C20 . 1.396(13) ?
    C19 H19 . 0.9300 ?
    C20 C21 . 1.356(13) ?
    C20 H20 . 0.9300 ?
    C21 C22 . 1.385(11) ?
    C21 H21 . 0.9300 ?
    C22 H22 . 0.9300 ?
    C23 C24 . 1.482(10) ?
    C23 H23A . 0.9600 ?
    C23 H23B . 0.9600 ?
    C23 H23C . 0.9600 ?
    C24 C25 . 1.498(10) ?
    C25 C26 . 1.367(10) ?
    C25 C30 . 1.382(10) ?
    C26 C27 . 1.385(11) ?
    C26 H26 . 0.9300 ?
    C27 C28 . 1.363(12) ?
    C27 H27 . 0.9300 ?
    C28 C29 . 1.368(11) ?
    C29 C30 . 1.385(10) ?
    C29 H29 . 0.9300 ?
    C30 H30 . 0.9300 ?
loop_
    _geom_angle_atom_site_label_1
    _geom_angle_atom_site_label_2
    _geom_angle_atom_site_label_3
    _geom_angle_site_symmetry_1
    _geom_angle_site_symmetry_3
    _geom_angle
    _geom_angle_publ_flag
    C1 N1 N2 . . 118.4(6) ?
    C1 N1 H1 . . 120.8 ?
    N2 N1 H1 . . 120.8 ?
    C9 N2 N1 . . 115.7(6) ?
    C16 N3 N4 . . 118.5(6) ?
    C16 N3 H3 . . 120.7 ?
    N4 N3 H3 . . 120.7 ?
    C24 N4 N3 . . 117.1(6) ?
    O1 C1 N1 . . 122.6(7) ?
    O1 C1 C2 . . 121.2(7) ?
    N1 C1 C2 . . 116.2(7) ?
    C7 C2 C3 . . 118.3(7) ?
    C7 C2 C1 . . 117.0(7) ?
    C3 C2 C1 . . 124.6(7) ?
    C4 C3 C2 . . 121.0(8) ?
    C4 C3 H3A . . 119.5 ?
    C2 C3 H3A . . 119.5 ?
    C3 C4 C5 . . 119.2(9) ?
    C3 C4 H4 . . 120.4 ?
    C5 C4 H4 . . 120.4 ?
    C6 C5 C4 . . 119.7(9) ?
    C6 C5 H5 . . 120.1 ?
    C4 C5 H5 . . 120.1 ?
    C5 C6 C7 . . 121.2(9) ?
    C5 C6 H6 . . 119.4 ?
    C7 C6 H6 . . 119.4 ?
    C2 C7 C6 . . 120.5(8) ?
    C2 C7 H7 . . 119.8 ?
    C6 C7 H7 . . 119.8 ?
    C9 C8 H8A . . 109.5 ?
    C9 C8 H8B . . 109.5 ?
    H8A C8 H8B . . 109.5 ?
    C9 C8 H8C . . 109.5 ?
    H8A C8 H8C . . 109.5 ?
    H8B C8 H8C . . 109.5 ?
    N2 C9 C8 . . 124.5(6) ?
    N2 C9 C10 . . 114.4(7) ?
    C8 C9 C10 . . 121.1(6) ?
    C11 C10 C15 . . 117.8(7) ?
    C11 C10 C9 . . 121.2(7) ?
    C15 C10 C9 . . 121.0(7) ?
    C10 C11 C12 . . 120.7(8) ?
    C10 C11 H11 . . 119.7 ?
    C12 C11 H11 . . 119.7 ?
    C13 C12 C11 . . 120.5(7) ?
    C13 C12 H12 . . 119.8 ?
    C11 C12 H12 . . 119.8 ?
    C12 C13 C14 . . 120.2(7) ?
    C12 C13 Br1 . . 120.5(6) ?
    C14 C13 Br1 . . 119.3(6) ?
    C13 C14 C15 . . 119.1(8) ?
    C13 C14 H14 . . 120.5 ?
    C15 C14 H14 . . 120.5 ?
    C14 C15 C10 . . 121.8(7) ?
    C14 C15 H15 . . 119.1 ?
    C10 C15 H15 . . 119.1 ?
    O2 C16 N3 . . 123.3(6) ?
    O2 C16 C17 . . 120.9(7) ?
    N3 C16 C17 . . 115.8(7) ?
    C22 C17 C18 . . 118.6(7) ?
    C22 C17 C16 . . 122.0(8) ?
    C18 C17 C16 . . 119.3(8) ?
    C19 C18 C17 . . 121.4(9) ?
    C19 C18 H18 . . 119.3 ?
    C17 C18 H18 . . 119.3 ?
    C18 C19 C20 . . 118.6(9) ?
    C18 C19 H19 . . 120.7 ?
    C20 C19 H19 . . 120.7 ?
    C21 C20 C19 . . 120.4(9) ?
    C21 C20 H20 . . 119.8 ?
    C19 C20 H20 . . 119.8 ?
    C20 C21 C22 . . 120.7(10) ?
    C20 C21 H21 . . 119.6 ?
    C22 C21 H21 . . 119.6 ?
    C17 C22 C21 . . 120.3(9) ?
    C17 C22 H22 . . 119.9 ?
    C21 C22 H22 . . 119.9 ?
    C24 C23 H23A . . 109.5 ?
    C24 C23 H23B . . 109.5 ?
    H23A C23 H23B . . 109.5 ?
    C24 C23 H23C . . 109.5 ?
    H23A C23 H23C . . 109.5 ?
    H23B C23 H23C . . 109.5 ?
    N4 C24 C23 . . 124.7(7) ?
    N4 C24 C25 . . 115.3(7) ?
    C23 C24 C25 . . 119.9(7) ?
    C26 C25 C30 . . 116.8(7) ?
    C26 C25 C24 . . 123.2(8) ?
    C30 C25 C24 . . 120.0(7) ?
    C25 C26 C27 . . 121.9(9) ?
    C25 C26 H26 . . 119.0 ?
    C27 C26 H26 . . 119.0 ?
    C28 C27 C26 . . 119.4(8) ?
    C28 C27 H27 . . 120.3 ?
    C26 C27 H27 . . 120.3 ?
    C27 C28 C29 . . 121.0(8) ?
    C27 C28 Br2 . . 120.3(7) ?
    C29 C28 Br2 . . 118.7(7) ?
    C28 C29 C30 . . 118.2(8) ?
    C28 C29 H29 . . 120.9 ?
    C30 C29 H29 . . 120.9 ?
    C25 C30 C29 . . 122.7(8) ?
    C25 C30 H30 . . 118.7 ?
    C29 C30 H30 . . 118.7 ?
loop_
    _geom_hbond_atom_site_label_D
    _geom_hbond_atom_site_label_H
    _geom_hbond_atom_site_label_A
    _geom_hbond_site_symmetry_A
    _geom_hbond_distance_DH
    _geom_hbond_distance_HA
    _geom_hbond_distance_DA
    _geom_hbond_angle_DHA
    N3 H3 O1 1_655 0.86 2.20 2.943(8) 144.1
    N1 H1 O2 . 0.86 2.23 3.000(8) 148.5
data_global
_journal_date_recd_electronic     2009-10-30
_journal_date_accepted     2009-11-20
_journal_name_full     'Acta Crystallographica, Section E'
_journal_year     2010
_journal_volume     66
_journal_issue      1
_journal_page_first     o1
_journal_page_last     o1
_journal_paper_category     QO
_journal_coeditor_code     CV2651
_publ_contact_author_name     'Chuan-Gang Fan'
_publ_contact_author_address
;
College of Chemistry and Chemical Technology;
Binzhou University; Binzhou 256600;
Shandong; China
;
_publ_contact_author_email     fanchuangang2009@163.com
_publ_contact_author_fax     '86 543 8230686'
_publ_contact_author_phone     '86 543 8230686'
_publ_section_title
;
(<i>E</i>)-<i>N</i>'-[1-(4-Bromophenyl)ethylidene]benzohydrazide
;
loop_
    _publ_author_name
    _publ_author_address
    'Hong-Yun Wang'
;
College of Chemistry and Chemical Technology,
Binzhou University, Binzhou 256600,
Shandong, People's Republic of China
;
    'Chuan-Gang Fan'
;
College of Chemistry and Chemical Technology,
Binzhou University, Binzhou 256600,
Shandong, People's Republic of China
;
    'Zhong-Nian Yang'
;
College of Chemistry and Chemical Technology,
Binzhou University, Binzhou 256600,
Shandong, People's Republic of China
;
