# Supplementary material for: (E)-N′-[1-(4-Bromo­phen­yl)ethyl­idene]benzohydrazide
Source: Acta Crystallogr Sect E Struct Rep Online. 2009 Dec 4;66(Pt 1):o1. doi: 10.1107/S1600536809049952 (PMC2980166; doi:10.1107/S1600536809049952)
Supplement: Supplementary file 2 [file e-66-000o1-Isup2.hkl]

# 
# h,k,l, Fc-squared, Fo-squared, sigma(Fo-squared) and status flag 
# 
data_I
_shelx_title ' 091022b in P2(1)/c' 
_shelx_refln_list_code          4 
_shelx_F_calc_maximum      523.19 
_exptl_crystal_F_000      1280.00 
_reflns_d_resolution_high  0.8403 
 
loop_ 
 _symmetry_equiv_pos_as_xyz 
 'x, y, z' 
 '-x, y+1/2, -z+1/2' 
 '-x, -y, -z' 
 'x, -y-1/2, z-1/2' 
 
_cell_length_a     9.9770 
_cell_length_b    31.4875 
_cell_length_c     8.7613 
_cell_angle_alpha  90.000 
_cell_angle_beta   96.104 
_cell_angle_gamma  90.000 
 
_shelx_F_squared_multiplier     1.000 
 
loop_ 
 _refln_index_h 
 _refln_index_k 
 _refln_index_l 
 _refln_F_squared_calc 
 _refln_F_squared_meas 
 _refln_F_squared_sigma 
 _refln_observed_status 
   1   0   0        1.82       12.63     12.28 o 
   2   0   0    15668.49    16335.56    581.15 o 
   3   0   0      483.62      513.54     57.06 o 
   4   0   0     4045.44     3846.55    161.71 o 
   5   0   0     2460.59     2401.79    124.85 o 
   6   0   0      826.05      918.91    100.17 o 
   7   0   0      600.35      975.70    163.26 o 
   8   0   0     2754.43     2796.34    174.84 o 
   9   0   0      211.23      406.17    185.29 o 
  10   0   0      603.11      640.33    212.69 o 
  11   0   0        4.32     -122.30    194.33 o 
   1   1   0       72.27       96.25     11.15 o 
   2   1   0    59782.77    61359.43   1611.68 o 
   3   1   0      248.17      261.15     28.83 o 
   4   1   0       37.21        1.10     31.28 o 
   5   1   0       56.67       16.57     39.67 o 
   6   1   0      976.31     1213.86     74.77 o 
   7   1   0        1.07      -63.51     59.04 o 
   8   1   0      211.53      243.02     75.10 o 
   9   1   0       11.85      146.60    129.26 o 
  10   1   0       58.97      119.69    141.14 o 
  11   1   0        0.78       59.61    150.40 o 
   0   2   0     1678.58     1394.07     52.96 o 
   1   2   0        4.38        6.15      6.29 o 
   2   2   0    34801.70    35244.08    845.29 o 
   3   2   0       49.17       45.78     22.91 o 
   4   2   0    11320.21    11954.07    305.68 o 
   5   2   0      449.24      499.01     49.36 o 
   6   2   0     1244.98     1502.75     80.49 o 
   7   2   0      144.26      256.39     63.74 o 
   8   2   0       10.98        9.16     69.57 o 
   9   2   0      283.10      482.42    141.08 o 
  10   2   0       10.01       -8.00    125.52 o 
  11   2   0       16.83       19.58    149.60 o 
   1   3   0        2.55        6.16      6.84 o 
   2   3   0    35813.66    37208.64    799.27 o 
   3   3   0      604.19      617.67     36.22 o 
   4   3   0    18830.57    19961.21    494.85 o 
   5   3   0      190.28      212.58     42.38 o 
   6   3   0     7137.50     7523.12    211.46 o 
   7   3   0        2.18      -47.53     56.46 o 
   8   3   0      160.25      161.52     71.96 o 
   9   3   0       15.77      -10.34    121.87 o 
  10   3   0       30.72      187.32    143.69 o 
  11   3   0       41.76      -26.04    143.93 o 
   0   4   0      789.84      825.09     33.47 o 
   1   4   0       11.09       18.57      8.85 o 
   2   4   0       33.18       42.31     13.15 o 
   3   4   0        9.73      -21.88     20.84 o 
   4   4   0     2220.93     2430.76     71.22 o 
   5   4   0      109.91      119.65     31.95 o 
   6   4   0     2857.61     3342.36     99.57 o 
   7   4   0       23.18      -29.90     57.43 o 
   8   4   0       79.26       59.49     71.27 o 
   9   4   0       53.50       23.50    124.04 o 
  10   4   0      150.98      192.05    139.30 o 
  11   4   0        0.03     -154.58    140.52 o 
   1   5   0       10.84        0.92      9.19 o 
   2   5   0     9887.70    10820.59    237.89 o 
   3   5   0      396.30      369.70     25.50 o 
   4   5   0    16448.61    16212.51    358.24 o 
   5   5   0      438.51      607.82     47.33 o 
   6   5   0     5044.35     5429.17    141.30 o 
   7   5   0        4.70       -9.02     54.48 o 
   8   5   0      495.70      746.69    103.87 o 
   9   5   0        2.26      104.97    131.37 o 
  10   5   0      278.05      404.19    153.49 o 
  11   5   0       47.32      197.19    156.78 o 
   0   6   0     7706.13     7975.62    257.12 o 
   1   6   0        0.64       -1.43      9.25 o 
   2   6   0     2986.02     3010.84     72.82 o 
   3   6   0     1194.47     1218.14     41.77 o 
   4   6   0       57.44       63.59     26.87 o 
   5   6   0        0.54      -35.98     31.36 o 
   6   6   0      244.46      321.58     45.63 o 
   7   6   0      213.88      299.55     60.63 o 
   8   6   0     1093.25     1432.57    105.35 o 
   9   6   0       27.90       32.91     94.49 o 
  10   6   0      349.50      499.50    150.97 o 
  11   6   0        2.75     -123.04    142.29 o 
   1   7   0      325.16      385.93     18.80 o 
   2   7   0    10038.03     9653.85    213.54 o 
   3   7   0      822.34      811.47     34.74 o 
   4   7   0     4910.07     4464.05    112.36 o 
   5   7   0      249.57      214.55     44.25 o 
   6   7   0     3310.98     3309.56     98.46 o 
   7   7   0        0.92       46.36     59.55 o 
   8   7   0     2801.21     3034.18    125.69 o 
   9   7   0       51.00       12.62     92.18 o 
  10   7   0     1291.13     1627.51    191.05 o 
  11   7   0       45.07       79.20    151.98 o 
   0   8   0    27259.83    27705.49    871.84 o 
   1   8   0        5.38        8.50     11.51 o 
   2   8   0    26443.14    28314.68    606.78 o 
   3   8   0        3.29      -11.80     20.27 o 
   4   8   0     4931.79     4988.16    123.55 o 
   5   8   0      468.34      480.29     41.40 o 
   6   8   0      179.24      146.46     40.79 o 
   7   8   0      144.80      124.12     62.91 o 
   8   8   0     2383.19     2378.98    140.92 o 
   9   8   0       76.31      190.35    101.37 o 
  10   8   0     1187.37     1437.36    180.14 o 
  11   8   0        4.70       52.30    151.97 o 
   1   9   0       98.40      110.79     14.73 o 
   2   9   0     1828.87     2006.07     54.80 o 
   3   9   0      469.39      506.10     31.28 o 
   4   9   0     9361.51    10059.42    228.85 o 
   5   9   0       71.42       48.39     34.01 o 
   6   9   0     1310.65     1508.98     69.49 o 
   7   9   0       27.25       -8.63     62.87 o 
   8   9   0      103.54      136.58     90.75 o 
   9   9   0      156.36      277.61     99.00 o 
  10   9   0      650.35      635.87    162.73 o 
  11   9   0       42.63       69.50    161.71 o 
   0  10   0    53857.22    53882.54   1688.71 o 
   1  10   0       43.41       48.18     14.71 o 
   2  10   0    21345.54    21743.90    470.80 o 
   3  10   0       42.09       30.46     33.47 o 
   4  10   0     3544.65     3829.28    101.52 o 
   5  10   0      869.38      918.98     52.26 o 
   6  10   0      615.32      710.51     54.49 o 
   7  10   0     1830.56     2051.45    102.00 o 
   8  10   0       51.26       -2.28     80.34 o 
   9  10   0      703.56      787.85    119.45 o 
  10  10   0      415.34      198.57    221.45 o 
  11  10   0      129.39      141.55    164.50 o 
   1  11   0        2.15      -15.72     17.06 o 
   2  11   0     6391.44     6998.27    159.65 o 
   3  11   0        4.60       18.95     23.77 o 
   4  11   0     4169.55     4993.69    125.21 o 
   5  11   0      304.78      309.44     43.04 o 
   6  11   0       10.74       19.18     44.28 o 
   7  11   0      171.41      199.17     69.47 o 
   8  11   0       14.73       45.20    105.52 o 
   9  11   0        8.10      -15.97     99.57 o 
  10  11   0      200.09      274.91    156.12 o 
  11  11   0       10.73      111.72    166.37 o 
   0  12   0    24071.70    23766.09    754.60 o 
   1  12   0       52.82       54.52     18.69 o 
   2  12   0    12193.72    12495.17    275.51 o 
   3  12   0      265.32      257.06     30.65 o 
   4  12   0     1037.93      977.17     49.04 o 
   5  12   0     1601.94     1665.87     66.59 o 
   6  12   0      273.97      315.03     50.57 o 
   7  12   0      657.49      834.72     83.58 o 
   8  12   0      171.78      176.20     93.09 o 
   9  12   0      624.66      684.60    116.58 o 
  10  12   0       55.54      130.22    265.09 o 
  11  12   0       38.85      107.14    158.43 o 
   1  13   0       10.60        0.37     20.52 o 
   2  13   0     1505.66     1489.33     50.68 o 
   3  13   0     2418.93     2423.39     70.82 o 
   4  13   0     4216.27     4101.02    107.98 o 
   5  13   0     1222.33     1340.21     61.92 o 
   6  13   0     1866.18     1761.89     75.84 o 
   7  13   0      364.82      392.46     76.39 o 
   8  13   0     1094.61     1291.87    140.83 o 
   9  13   0       10.04      -58.65     98.41 o 
  10  13   0       19.36      -30.84    147.90 o 
  11  13   0      123.22       50.29    163.68 o 
   0  14   0    84998.09    85300.72   2667.86 o 
   1  14   0      215.22      214.93     25.04 o 
   2  14   0     8886.04     8933.63    220.33 o 
   3  14   0      653.07      774.07     43.31 o 
   4  14   0      422.24      569.46     44.07 o 
   5  14   0      470.46      587.43     51.70 o 
   6  14   0      114.85       73.17     50.60 o 
   7  14   0       37.03      -10.21     67.44 o 
   8  14   0     1976.33     2116.09    164.36 o 
   9  14   0      105.28       35.53    108.11 o 
  10  14   0       71.78       54.71    143.40 o 
   1  15   0      740.88      842.47     42.73 o 
   2  15   0    19688.76    21695.56    473.27 o 
   3  15   0      680.38      654.61     41.70 o 
   4  15   0     4014.85     4292.86    114.56 o 
   5  15   0      523.73      556.29     51.87 o 
   6  15   0     1672.74     1574.05     74.96 o 
   7  15   0        6.44      -58.43     69.13 o 
   8  15   0        6.77       33.07     97.03 o 
   9  15   0       28.65      -55.65    108.24 o 
  10  15   0        2.87      -43.78    246.02 o 
   0  16   0     4943.62     7211.39    336.41 o 
   1  16   0       12.36      -21.64     27.98 o 
   2  16   0      165.58      350.59    105.94 o 
   3  16   0       83.53      123.73     33.09 o 
   4  16   0      786.16     1050.47     55.56 o 
   5  16   0      118.52       86.31     45.77 o 
   6  16   0      447.02      588.08     62.01 o 
   7  16   0       61.13       37.22     73.82 o 
   8  16   0        2.68      -28.21    101.71 o 
   9  16   0      211.14       85.82    180.63 o 
  10  16   0       14.36      -60.45    244.32 o 
   1  17   0        2.18      -40.67     29.47 o 
   2  17   0     7457.44     7280.78    171.22 o 
   3  17   0       85.40       45.67     33.23 o 
   4  17   0    10396.47    10136.97    235.79 o 
   5  17   0       71.30       51.84     47.19 o 
   6  17   0     6099.87     6492.43    171.77 o 
   7  17   0      229.88      295.87     95.18 o 
   8  17   0       10.94      -77.84    120.81 o 
   9  17   0       15.66     -112.51    130.05 o 
  10  17   0        3.53     -268.90    246.58 o 
   0  18   0    10190.93    10112.34    341.56 o 
   1  18   0      242.14      235.01     35.17 o 
   2  18   0     3895.17     4094.14    107.30 o 
   3  18   0       16.11       13.94     34.66 o 
   4  18   0     2138.68     2399.07     81.21 o 
   5  18   0      425.93      393.50     52.87 o 
   6  18   0     3179.43     3128.45    119.13 o 
   7  18   0      119.44      -24.89    117.88 o 
   8  18   0      189.24       -7.97    132.91 o 
   9  18   0       44.41      100.67    160.01 o 
  10  18   0       13.21     -227.09    246.87 o 
   1  19   0        1.89      -28.57     35.55 o 
   2  19   0     3541.39     3585.75    111.48 o 
   3  19   0       35.20        6.10     38.31 o 
   4  19   0     2848.35     2804.97     91.45 o 
   5  19   0        2.52      -12.72     55.42 o 
   6  19   0     1242.64     1435.43     93.69 o 
   7  19   0       26.05      -79.07    121.06 o 
   8  19   0     1125.50     1201.73    173.37 o 
   9  19   0       17.36      -44.71    157.98 o 
  10  19   0       13.66     -101.38    171.95 o 
   0  20   0    18501.68    16690.62    808.67 o 
   1  20   0       43.39       14.67     35.00 o 
   2  20   0     3802.76     3694.60    101.91 o 
   3  20   0       14.23      -14.65     47.02 o 
   4  20   0      794.66      985.26     70.53 o 
   5  20   0       79.66       32.28     61.25 o 
   6  20   0      288.94      181.32     76.36 o 
   7  20   0      395.61      551.27    140.62 o 
   8  20   0       13.98       -3.85    140.88 o 
   9  20   0       33.18     -143.51    186.56 o 
   1  21   0       31.95       10.87     39.57 o 
   2  21   0       24.10      222.58     84.74 o 
   3  21   0        4.81      -46.81     45.94 o 
   4  21   0       86.40      138.99     56.75 o 
   5  21   0      196.40      136.14     64.74 o 
   6  21   0        1.50     -100.23     66.82 o 
   7  21   0       64.99       67.60    124.09 o 
   8  21   0       15.98      -47.20    138.84 o 
   9  21   0       26.92       -0.60    169.83 o 
   0  22   0    16675.76    14823.35    494.19 o 
   1  22   0        0.89      -11.69     34.94 o 
   2  22   0    22417.17    20763.18    547.93 o 
   3  22   0      176.36      147.75     51.55 o 
   4  22   0     1406.28     1562.72     86.92 o 
   5  22   0      404.56      416.92     73.10 o 
   6  22   0       29.97       17.65     76.38 o 
   7  22   0      195.39      322.08    154.67 o 
   8  22   0      796.74      876.33    188.23 o 
   9  22   0       85.91      185.95    170.56 o 
   1  23   0       16.57      -18.52     50.15 o 
   2  23   0      621.34     1703.15     92.28 o 
   3  23   0      425.82      428.09     61.37 o 
   4  23   0      536.67      673.52     71.10 o 
   5  23   0      374.54      402.35     74.46 o 
   6  23   0      517.32      547.20     86.45 o 
   7  23   0       25.79       32.61    140.14 o 
   8  23   0       56.30      -54.55    166.63 o 
   9  23   0       85.53       54.42    168.95 o 
   0  24   0     4890.95     4319.84    178.73 o 
   1  24   0       41.75      -25.26     54.84 o 
   2  24   0     7968.39     7823.52    232.59 o 
   3  24   0       11.51       18.01     53.76 o 
   4  24   0       15.11      171.90     64.18 o 
   5  24   0      103.31       53.21     72.46 o 
   6  24   0       11.96       25.15     78.91 o 
   7  24   0      488.17      586.68    164.47 o 
   8  24   0      256.98      302.47    165.83 o 
   9  24   0       10.60     -100.19    181.71 o 
   1  25   0       33.99      -10.91     88.39 o 
   2  25   0      511.79     1007.45     82.49 o 
   3  25   0       55.67       99.04     72.13 o 
   4  25   0     9384.52     8799.77    241.42 o 
   5  25   0      625.99      716.86     85.85 o 
   6  25   0      709.23      811.46     99.23 o 
   7  25   0       63.03       18.35    142.58 o 
   8  25   0      190.89      111.24    180.52 o 
   0  26   0      620.18      801.18     97.16 o 
   1  26   0        3.55      -89.51     59.68 o 
   2  26   0     2060.42     2103.21    111.57 o 
   3  26   0      561.98      541.15     83.01 o 
   4  26   0        0.00      277.69     79.30 o 
   5  26   0       47.64       17.32     86.17 o 
   6  26   0      127.80       72.10    103.23 o 
   7  26   0        5.58      192.77    165.81 o 
   8  26   0        0.72       43.15    165.08 o 
   1  27   0      133.44       34.14     67.80 o 
   2  27   0     4344.07     4143.84    154.70 o 
   3  27   0      632.74      783.38    108.48 o 
   4  27   0     1009.35     1299.32    102.72 o 
   5  27   0      129.00      112.61     93.67 o 
   6  27   0     1822.05     1927.14    307.59 o 
   7  27   0       58.72      186.99    199.13 o 
   8  27   0      283.45      331.15    190.95 o 
   0  28   0      678.30      614.06    133.60 o 
   1  28   0      608.33      549.74     77.86 o 
   2  28   0      399.77      556.25     84.61 o 
   3  28   0        4.55       12.85     77.83 o 
   4  28   0       93.62       -9.10     82.98 o 
   5  28   0      185.67      133.55    144.66 o 
   6  28   0      111.11       59.85    132.68 o 
   7  28   0       77.97       69.48    216.08 o 
   1  29   0        7.26      -32.23     74.27 o 
   2  29   0      206.19      492.22     88.68 o 
   3  29   0      402.97      240.98     80.49 o 
   4  29   0      964.21     1258.44    111.73 o 
   5  29   0        0.03      -51.23    137.05 o 
   6  29   0      351.50      551.92    155.72 o 
   7  29   0       22.10       96.04    244.89 o 
   0  30   0     1812.96     2000.07    202.80 o 
   1  30   0      152.60      161.34     76.72 o 
   2  30   0     2285.32     2050.51    146.47 o 
   3  30   0       49.05      -51.33     85.67 o 
   4  30   0      387.24      476.86    102.51 o 
   5  30   0       86.96      153.78    104.76 o 
   6  30   0        4.72       49.80    150.49 o 
   7  30   0      240.92      288.11    263.25 o 
   1  31   0       27.74       52.75     82.33 o 
   2  31   0     1004.91     1268.84    131.40 o 
   3  31   0        8.08      -90.30     87.85 o 
   4  31   0      178.74      242.58    197.01 o 
   5  31   0       47.93      -15.99    104.16 o 
   6  31   0      317.86      382.95    161.34 o 
   0  32   0     5679.67     4881.97    312.40 o 
   1  32   0      104.18        9.68    116.81 o 
   2  32   0     3362.15     3016.34    247.57 o 
   3  32   0       26.26       42.98     86.92 o 
   4  32   0      372.96      373.47    104.97 o 
   5  32   0      471.99      507.02    120.75 o 
   6  32   0      150.09      238.68    242.35 o 
   1  33   0        1.81       26.38    133.88 o 
   2  33   0       23.12      212.32     97.15 o 
   3  33   0      272.30      203.10     98.44 o 
   4  33   0        5.76        5.15     98.83 o 
   5  33   0      164.67      100.81    111.33 o 
   0  34   0     2033.94     2238.47    237.26 o 
   1  34   0       29.39      -48.59    119.34 o 
   2  34   0     1012.55     1230.07    157.89 o 
   3  34   0       15.29      -11.77     96.10 o 
   4  34   0       85.29       31.30    113.46 o 
   1  35   0      123.96       70.55    182.75 o 
   2  35   0      325.64      610.18    140.82 o 
   3  35   0      289.82      263.34    114.46 o 
   4  35   0      899.97      820.16    128.93 o 
   0  36   0      677.71     1114.85    221.73 o 
   1  36   0      124.84      214.11    130.60 o 
   2  36   0      238.78      277.13    128.91 o 
   3  36   0      103.62      398.56    320.59 o 
   1  37   0        4.91       95.21    130.03 o 
 -11   1   1        6.01      198.66    150.05 o 
 -10   1   1        9.89      -73.60    131.51 o 
  -9   1   1     1037.12     1296.35    163.15 o 
  -8   1   1        4.42       51.03    101.55 o 
  -7   1   1      690.86      886.49     71.53 o 
  -6   1   1     2801.98     2725.70     97.57 o 
  -5   1   1     2999.77     2800.92     91.44 o 
  -4   1   1    21014.05    19618.24    478.25 o 
  -3   1   1       30.05       38.53     19.64 o 
  -2   1   1    23562.51    24115.33    705.49 o 
  -1   1   1       74.69       74.88     18.29 o 
   0   1   1     8797.53     8842.88    278.78 o 
   1   1   1      198.66      243.69     17.61 o 
   2   1   1     2501.44     2484.10     73.37 o 
   3   1   1     2619.87     2529.32    123.29 o 
   4   1   1     3538.06     3526.21    154.87 o 
   5   1   1     2212.03     2068.46    125.08 o 
   6   1   1     4355.07     4135.17    204.46 o 
   7   1   1      904.70      981.99     88.22 o 
   8   1   1      539.67      699.15     89.61 o 
   9   1   1       18.90     -106.02     89.28 o 
  10   1   1        7.32      -13.57    151.16 o 
  11   1   1        5.85     -129.39    191.08 o 
 -11   2   1       22.99      -41.93    139.22 o 
 -10   2   1       76.62      126.81    135.36 o 
  -9   2   1       57.72      201.88    121.85 o 
  -8   2   1      212.82      327.73    116.40 o 
  -7   2   1      324.88      353.73     60.77 o 
  -6   2   1     1064.33     1112.19     65.05 o 
  -5   2   1      333.67      374.66     42.18 o 
  -4   2   1     1054.63      911.64     59.77 o 
  -3   2   1    16940.47    15883.96    388.49 o 
  -2   2   1       35.46       74.29     18.04 o 
  -1   2   1      109.64      115.23     12.78 o 
   0   2   1     1153.18     1116.19     78.24 o 
   1   2   1      184.48      207.27     13.63 o 
   2   2   1     6684.64     6641.32    150.11 o 
   3   2   1       15.32       15.02     24.16 o 
   4   2   1    10700.25    10251.20    233.63 o 
   5   2   1       11.24      -32.04     29.67 o 
   6   2   1     2177.62     2072.80     96.91 o 
   7   2   1      950.02     1069.72     90.73 o 
   8   2   1       17.67       23.45     75.68 o 
   9   2   1      176.16      105.15     92.04 o 
  10   2   1       19.09       50.49    153.79 o 
  11   2   1       54.35     -102.49    154.91 o 
 -11   3   1       29.07      212.08    145.00 o 
 -10   3   1      141.77      300.34    137.10 o 
  -9   3   1        6.35       28.55    119.12 o 
  -8   3   1       17.69      188.78    103.19 o 
  -7   3   1      133.52      128.99     53.41 o 
  -6   3   1      572.00      745.01     60.05 o 
  -5   3   1       77.21       61.99     35.19 o 
  -4   3   1     6065.99     5884.48    155.63 o 
  -3   3   1      510.15      479.69     31.60 o 
  -2   3   1     6171.93     5909.19    173.37 o 
  -1   3   1       41.06       45.29      9.75 o 
   0   3   1    10437.16    10851.62    286.66 o 
   1   3   1      158.49      174.63     12.71 o 
   2   3   1     1367.33     1364.59     60.50 o 
   3   3   1      315.42      295.40     21.43 o 
   4   3   1     1431.68     1387.83     67.24 o 
   5   3   1      311.31      229.59     31.70 o 
   6   3   1       41.54       -1.74     52.94 o 
   7   3   1       49.89      -46.84     61.88 o 
   8   3   1      617.38      666.22     90.23 o 
   9   3   1       25.84     -108.89     83.73 o 
  10   3   1      249.43      268.83    153.93 o 
  11   3   1       20.51      -54.75    166.03 o 
 -11   4   1        0.48       54.38    143.07 o 
 -10   4   1      433.18      525.61    140.41 o 
  -9   4   1       35.93       82.08    121.96 o 
  -8   4   1     1150.94     1241.98    141.64 o 
  -7   4   1      691.26      813.88     67.21 o 
  -6   4   1      870.51      912.11     59.76 o 
  -5   4   1     1194.88     1117.77     72.06 o 
  -4   4   1     1935.99     1975.66     65.02 o 
  -3   4   1     3645.08     3205.45     88.71 o 
  -2   4   1    40117.43    40871.50    984.77 o 
  -1   4   1      158.35      137.70     11.47 o 
   0   4   1     6792.48     6524.89    170.19 o 
   1   4   1        1.03       -1.77      9.40 o 
   2   4   1    53593.38    52637.36   1026.69 o 
   3   4   1       36.74       40.89     18.16 o 
   4   4   1      546.08      424.91     51.92 o 
   5   4   1       74.70       76.88     29.40 o 
   6   4   1      137.37       91.59     54.54 o 
   7   4   1      444.24      484.84     73.19 o 
   8   4   1      404.93      355.35     87.36 o 
   9   4   1      212.06      200.56    113.56 o 
  10   4   1      229.69      303.08    261.84 o 
  11   4   1       87.30       67.65    167.52 o 
 -11   5   1        4.57      152.20    150.59 o 
 -10   5   1      179.84      179.65    132.46 o 
  -9   5   1       47.01       20.68    107.61 o 
  -8   5   1       18.92       80.77     78.62 o 
  -7   5   1      224.78      270.91     58.27 o 
  -6   5   1     1000.38     1068.41     64.86 o 
  -5   5   1      287.95      325.88     40.71 o 
  -4   5   1     2303.09     2183.83     76.12 o 
  -3   5   1      575.93      584.26     36.04 o 
  -2   5   1      301.09      318.92     19.83 o 
  -1   5   1       51.74       47.07     12.55 o 
   0   5   1      269.90      354.12     20.80 o 
   1   5   1        3.92        4.56     10.70 o 
   2   5   1      966.39     1024.16    114.77 o 
   3   5   1      163.78      185.16     22.81 o 
   4   5   1      623.28      756.60     44.48 o 
   5   5   1       26.37      -46.99     31.32 o 
   6   5   1     1421.38     1599.92    109.95 o 
   7   5   1      154.29      116.60     65.23 o 
   8   5   1      105.65       47.77     79.17 o 
   9   5   1       44.62      -93.01    103.33 o 
  10   5   1        0.46      -54.34    142.74 o 
  11   5   1       66.27       42.28    162.68 o 
 -11   6   1        3.56      108.78    145.48 o 
 -10   6   1       32.88      126.23    133.67 o 
  -9   6   1       63.29      150.78    123.41 o 
  -8   6   1      599.07      630.55     92.19 o 
  -7   6   1      176.82      368.89     49.02 o 
  -6   6   1     3748.33     3668.94    103.32 o 
  -5   6   1      621.00      701.19     44.03 o 
  -4   6   1     2629.35     2424.30     69.13 o 
  -3   6   1      394.53      436.79     28.59 o 
  -2   6   1     7550.34     6824.65    187.83 o 
  -1   6   1      725.23      686.96     26.33 o 
   0   6   1     4051.76     4038.20    109.94 o 
   1   6   1      115.36      132.47     13.64 o 
   2   6   1    34679.18    34017.30    663.15 o 
   3   6   1        2.30      -29.36     19.57 o 
   4   6   1    15156.18    14275.44    369.39 o 
   5   6   1      418.13      456.04     64.58 o 
   6   6   1     1166.07     1264.79    141.06 o 
   7   6   1      704.22      817.56    113.41 o 
   8   6   1       51.20      135.70     98.78 o 
   9   6   1      262.84      472.14     83.10 o 
  10   6   1       36.49       67.18    159.24 o 
  11   6   1        8.52       23.23    162.35 o 
 -11   7   1       27.92      216.29    151.44 o 
 -10   7   1        3.21       29.43    127.51 o 
  -9   7   1       25.75      176.39    121.26 o 
  -8   7   1      359.65      370.02     86.12 o 
  -7   7   1      160.23      253.31     58.61 o 
  -6   7   1      183.81      272.49     48.63 o 
  -5   7   1       15.81       17.93     31.01 o 
  -4   7   1     3414.24     3005.61     88.30 o 
  -3   7   1        3.54      -17.98     19.84 o 
  -2   7   1     1043.98     1066.20     36.36 o 
  -1   7   1      115.60      135.93     17.11 o 
   0   7   1      565.23      609.24     29.08 o 
   1   7   1       27.71       32.71     16.08 o 
   2   7   1       42.09       74.98     23.15 o 
   3   7   1      313.90      329.31     37.53 o 
   4   7   1      535.21      696.49     50.10 o 
   5   7   1      424.02      439.54     41.45 o 
   6   7   1     1783.12     1640.27     88.77 o 
   7   7   1      153.14      179.47     67.83 o 
   8   7   1       15.62       12.44     70.39 o 
   9   7   1        4.95      -16.72     95.63 o 
  10   7   1        4.49     -100.34    155.78 o 
  11   7   1       23.66       32.65    166.85 o 
 -11   8   1        3.96      -41.22    139.48 o 
 -10   8   1      196.79      275.56    145.72 o 
  -9   8   1      257.89      275.43    129.59 o 
  -8   8   1        9.69       10.79     79.84 o 
  -7   8   1       87.66      152.08     59.65 o 
  -6   8   1     1682.03     1649.81     67.75 o 
  -5   8   1      306.06      308.15     37.52 o 
  -4   8   1      710.45      783.57     41.64 o 
  -3   8   1      703.96      693.37     35.45 o 
  -2   8   1      199.51      213.10     23.03 o 
  -1   8   1      609.19      609.24     27.47 o 
   0   8   1     8484.70     7959.50    209.57 o 
   1   8   1       87.22       89.49     18.21 o 
   2   8   1    13460.29    12611.04    249.60 o 
   3   8   1       16.41       -2.21     27.64 o 
   4   8   1    13932.51    13309.11    298.24 o 
   5   8   1      178.44      202.77     38.18 o 
   6   8   1     1458.54     1478.58     85.31 o 
   7   8   1      697.29      816.00    106.69 o 
   8   8   1     1054.02     1398.98    114.23 o 
   9   8   1        2.17      -44.30    104.37 o 
  10   8   1      109.93       87.02    137.81 o 
  11   8   1       21.25     -115.97    162.98 o 
 -11   9   1        2.93      177.53    152.57 o 
 -10   9   1        9.44       79.19    135.44 o 
  -9   9   1      113.99      240.96    126.63 o 
  -8   9   1      828.80      898.22    103.54 o 
  -7   9   1      996.46     1142.06     79.00 o 
  -6   9   1     1275.00     1249.20     62.58 o 
  -5   9   1       38.36       16.88     33.28 o 
  -4   9   1     9682.33     9290.74    213.11 o 
  -3   9   1      251.33      299.35     27.66 o 
  -2   9   1    23267.94    23542.67    590.47 o 
  -1   9   1      756.62      660.81     29.25 o 
   0   9   1     9724.23     9826.88    257.30 o 
   1   9   1       79.17       85.62     16.85 o 
   2   9   1       12.52      -33.95     22.64 o 
   3   9   1     1400.15     1223.85     63.67 o 
   4   9   1     3623.76     3857.23    103.10 o 
   5   9   1     1797.07     1693.05     84.54 o 
   6   9   1      412.05      498.60     66.25 o 
   7   9   1       36.47       68.36     68.10 o 
   8   9   1      770.25     1101.55    114.76 o 
   9   9   1       17.86      -92.89    104.55 o 
  10   9   1       65.68      -74.71    115.33 o 
  11   9   1       40.36       61.29    176.85 o 
 -11  10   1       49.45       71.88    149.07 o 
 -10  10   1       86.94       75.65    135.72 o 
  -9  10   1      314.03      348.79    131.11 o 
  -8  10   1      727.55      803.94    101.82 o 
  -7  10   1        0.07       20.26     57.02 o 
  -6  10   1     1051.75     1277.69     64.86 o 
  -5  10   1       82.43       26.08     36.24 o 
  -4  10   1     2750.64     2975.35     83.69 o 
  -3  10   1       54.91       41.87     25.47 o 
  -2  10   1     4053.07     4386.18    104.92 o 
  -1  10   1       45.66       73.31     19.24 o 
   0  10   1     4481.40     3962.75    112.21 o 
   1  10   1        3.45       16.25     18.48 o 
   2  10   1      779.53      846.12     66.36 o 
   3  10   1      337.03      331.70     37.53 o 
   4  10   1     4115.23     4139.48    110.25 o 
   5  10   1       10.29        1.08     38.06 o 
   6  10   1       81.86       46.62     57.21 o 
   7  10   1       53.80      -19.33     65.89 o 
   8  10   1      338.61      386.98     87.02 o 
   9  10   1       89.82      -56.59    106.49 o 
  10  10   1      126.17      -83.27    118.63 o 
  11  10   1        3.23        4.77    167.15 o 
 -11  11   1       30.26       96.27    148.75 o 
 -10  11   1       84.10      123.82    134.31 o 
  -9  11   1      177.21      310.51    133.46 o 
  -8  11   1      354.85      435.65     88.63 o 
  -7  11   1      162.21      168.39     60.97 o 
  -6  11   1     3656.03     3531.96    104.54 o 
  -5  11   1      211.90      221.58     40.41 o 
  -4  11   1    16529.57    16273.89    359.72 o 
  -3  11   1        2.07       -3.72     26.01 o 
  -2  11   1    17054.96    16544.36    363.65 o 
  -1  11   1       12.24       27.69     19.59 o 
   0  11   1    20535.50    20036.93    514.58 o 
   1  11   1      198.37      205.22     23.95 o 
   2  11   1    18781.68    18010.88    380.42 o 
   3  11   1      969.67      887.14     43.61 o 
   4  11   1      604.52      870.99     50.44 o 
   5  11   1      887.87      955.38     57.56 o 
   6  11   1     4438.20     4691.98    299.92 o 
   7  11   1      593.13      650.03     83.76 o 
   8  11   1      919.96     1046.11     99.78 o 
   9  11   1       15.09      -67.67    110.51 o 
  10  11   1      457.12      541.00    133.27 o 
  11  11   1        0.25     -221.24    158.87 o 
 -11  12   1       35.89      136.22    160.27 o 
 -10  12   1       94.61      125.75    144.02 o 
  -9  12   1        2.12       62.08    124.22 o 
  -8  12   1      687.97      640.71     99.12 o 
  -7  12   1      533.56      589.36     73.51 o 
  -6  12   1       84.08       89.84     45.24 o 
  -5  12   1       58.25       57.65     38.83 o 
  -4  12   1     2908.22     3204.31    115.85 o 
  -3  12   1      706.35      776.70     40.77 o 
  -2  12   1     1429.30     1637.62     70.58 o 
  -1  12   1       38.20       64.12     20.98 o 
   0  12   1     4863.91     4959.39    139.50 o 
   1  12   1      731.08      700.65     35.85 o 
   2  12   1      596.19      853.47    119.65 o 
   3  12   1       33.25       31.84     27.93 o 
   4  12   1     2724.18     2891.88     87.99 o 
   5  12   1       63.75       40.37     39.98 o 
   6  12   1      629.91      663.69     83.06 o 
   7  12   1       12.70     -103.90     69.27 o 
   8  12   1        1.91      -22.46     80.71 o 
   9  12   1        0.94      -15.02    110.61 o 
  10  12   1       90.67       23.42    115.89 o 
  11  12   1       85.01      294.60    274.26 o 
 -11  13   1        1.61      -82.51    157.70 o 
 -10  13   1      130.83      221.46    148.18 o 
  -9  13   1      197.49      248.73    131.86 o 
  -8  13   1      202.55      286.31     95.63 o 
  -7  13   1      162.60      143.18     64.63 o 
  -6  13   1      186.64      234.30     50.62 o 
  -5  13   1      869.01     1058.44     58.78 o 
  -4  13   1    11741.86    11695.30    265.99 o 
  -3  13   1        4.93       15.60     27.74 o 
  -2  13   1    16190.74    15548.72    342.90 o 
  -1  13   1      252.31      271.94     27.41 o 
   0  13   1     9547.99     8983.33    240.34 o 
   1  13   1      189.69      220.87     27.90 o 
   2  13   1      281.32      324.83     42.92 o 
   3  13   1      544.65      568.24     40.72 o 
   4  13   1     4687.20     4583.96    175.29 o 
   5  13   1      164.35      104.84     44.16 o 
   6  13   1     1297.99     1553.92     92.74 o 
   7  13   1      206.48      113.78     75.88 o 
   8  13   1      850.58     1121.77    111.38 o 
   9  13   1       52.92       26.42    112.91 o 
  10  13   1       13.79        2.74    245.45 o 
 -11  14   1        0.11      129.27    163.42 o 
 -10  14   1      160.78      138.76    141.31 o 
  -9  14   1       25.60       -1.18    130.94 o 
  -8  14   1      916.06      894.79    113.09 o 
  -7  14   1      177.84      197.92     67.26 o 
  -6  14   1     1226.42     1274.75     70.68 o 
  -5  14   1      815.95      887.21     54.19 o 
  -4  14   1     1310.08     1460.65     58.93 o 
  -3  14   1     1503.61     1356.46     52.56 o 
  -2  14   1    12192.96    12786.58    326.86 o 
  -1  14   1       27.69       70.76     28.70 o 
   0  14   1     2814.22     2563.34    101.78 o 
   1  14   1      953.77      872.36     43.37 o 
   2  14   1    29550.12    29096.67    572.80 o 
   3  14   1       99.30       89.82     32.02 o 
   4  14   1     6850.46     6398.81    227.19 o 
   5  14   1       17.28      -66.71     44.48 o 
   6  14   1     2334.56     2184.97    199.89 o 
   7  14   1      387.97      314.88     78.12 o 
   8  14   1       26.19      -61.79     84.64 o 
   9  14   1      168.01       22.42    144.80 o 
  10  14   1       20.29     -189.00    160.72 o 
 -10  15   1       87.94       41.16    139.19 o 
  -9  15   1       30.63        5.59    189.39 o 
  -8  15   1      127.29      123.85     95.35 o 
  -7  15   1       64.21       35.36     67.65 o 
  -6  15   1      103.45      156.95     51.37 o 
  -5  15   1      127.17      106.78     43.92 o 
  -4  15   1       75.87       97.88     38.78 o 
  -3  15   1      150.37      192.13     34.80 o 
  -2  15   1      711.05      779.43     58.34 o 
  -1  15   1     1054.43      974.08     46.32 o 
   0  15   1      351.51      725.83     47.22 o 
   1  15   1       26.74       15.81     29.22 o 
   2  15   1      883.94     1528.53    121.61 o 
   3  15   1        0.37      -31.22     32.27 o 
   4  15   1     1421.10     1524.22     64.22 o 
   5  15   1       19.63      -45.29     45.61 o 
   6  15   1      610.05      811.10     81.25 o 
   7  15   1       34.08      -42.56     75.34 o 
   8  15   1       92.89      -86.15     97.88 o 
   9  15   1       88.90       13.12    139.68 o 
  10  15   1       29.20      -32.43    163.90 o 
 -10  16   1       63.39      -35.77    144.61 o 
  -9  16   1        7.44       10.85    134.15 o 
  -8  16   1      629.35      738.94    114.65 o 
  -7  16   1        4.88     -102.57     68.38 o 
  -6  16   1      866.63      879.17     66.01 o 
  -5  16   1      390.70      428.00     49.81 o 
  -4  16   1      662.09      737.24     50.17 o 
  -3  16   1     1503.08     1277.78     54.80 o 
  -2  16   1      196.89      244.15     33.27 o 
  -1  16   1      111.03      126.02     29.07 o 
   0  16   1    11402.84    10346.74    278.60 o 
   1  16   1       10.03      -42.01     28.01 o 
   2  16   1     9036.74     8381.35    176.36 o 
   3  16   1        3.05      -41.55     33.80 o 
   4  16   1     7847.00     7580.84    293.75 o 
   5  16   1      171.19      128.10     77.86 o 
   6  16   1     2315.65     2263.46    107.71 o 
   7  16   1      436.22      499.85     97.62 o 
   8  16   1        1.79     -189.63    126.42 o 
   9  16   1      221.21       52.70    151.90 o 
  10  16   1        8.43       17.50    167.03 o 
 -10  17   1       10.92        9.60    223.14 o 
  -9  17   1       11.95       36.90    104.12 o 
  -8  17   1       65.62      -20.49     89.76 o 
  -7  17   1        1.51      -73.75     66.57 o 
  -6  17   1     3317.38     2851.51     98.13 o 
  -5  17   1        0.59       55.44     47.84 o 
  -4  17   1      365.17      365.63     44.18 o 
  -3  17   1      451.04      530.63     43.48 o 
  -2  17   1      804.66      949.59     47.68 o 
  -1  17   1      596.11      605.68     48.86 o 
   0  17   1      148.92      286.41     49.98 o 
   1  17   1       61.49       73.58     31.84 o 
   2  17   1      209.49      357.93     42.07 o 
   3  17   1       51.82      108.98     38.79 o 
   4  17   1      600.28      694.42     62.89 o 
   5  17   1      345.56      257.21     61.50 o 
   6  17   1     1317.72     1544.23    111.68 o 
   7  17   1       39.93       20.00     92.20 o 
   8  17   1      146.91       25.73    124.99 o 
   9  17   1       72.85     -181.12    155.05 o 
  10  17   1       66.75       39.63    172.01 o 
 -10  18   1      269.38     -239.81    239.81 o 
  -9  18   1       17.82      -97.68    148.96 o 
  -8  18   1      210.64      115.43     98.60 o 
  -7  18   1       69.44       11.65     71.98 o 
  -6  18   1     2017.38     2044.04    101.41 o 
  -5  18   1      532.96      591.89     58.63 o 
  -4  18   1      484.19      548.41     50.29 o 
  -3  18   1      544.06      552.14     44.78 o 
  -2  18   1     2793.09     2520.48     76.84 o 
  -1  18   1      407.71      394.16     46.09 o 
   0  18   1    10088.88     9073.49    249.69 o 
   1  18   1       26.06       18.20     24.05 o 
   2  18   1    10828.07     9899.02    239.07 o 
   3  18   1       29.67       29.43     42.13 o 
   4  18   1     2222.91     2206.57    100.13 o 
   5  18   1      147.77      121.66     60.09 o 
   6  18   1     1780.50     1738.70    118.13 o 
   7  18   1       54.44      -37.65     93.50 o 
   8  18   1      113.66      -34.65    134.99 o 
   9  18   1       88.41       13.48    180.21 o 
  10  18   1       22.28     -142.16    168.08 o 
 -10  19   1       18.32       57.62    261.27 o 
  -9  19   1       78.40      190.33    159.41 o 
  -8  19   1       35.78       -8.88    130.22 o 
  -7  19   1       61.79      -47.54     72.33 o 
  -6  19   1      119.88      144.75     71.48 o 
  -5  19   1      251.37      178.98     52.33 o 
  -4  19   1     1539.63     1496.26     87.85 o 
  -3  19   1      293.90      368.11     44.30 o 
  -2  19   1     6737.69     6230.81    152.65 o 
  -1  19   1      391.18      382.11     44.62 o 
   0  19   1     3627.18     3692.88    121.04 o 
   1  19   1        0.16      -27.16     36.08 o 
   2  19   1      115.77      165.04     60.75 o 
   3  19   1      929.70      907.10     72.41 o 
   4  19   1     1058.50     1143.99     75.21 o 
   5  19   1      123.52      103.22     64.51 o 
   6  19   1      275.63      420.58     91.24 o 
   7  19   1      291.67      303.15    107.09 o 
   8  19   1      105.12      200.72    148.29 o 
   9  19   1        3.10     -221.14    147.42 o 
 -10  20   1       20.19     -224.27    252.23 o 
  -9  20   1        0.19      -67.69    161.09 o 
  -8  20   1      402.79      466.08    168.91 o 
  -7  20   1       23.57      -41.21     95.46 o 
  -6  20   1     1212.27     1413.92    140.29 o 
  -5  20   1      346.13      382.25     58.37 o 
  -4  20   1      109.61      151.20     48.26 o 
  -3  20   1        1.34       11.82     39.36 o 
  -2  20   1        2.17      278.39     63.15 o 
  -1  20   1      552.16      617.33     84.66 o 
   0  20   1     1916.64     2092.81     87.18 o 
   1  20   1      106.61      121.45     52.86 o 
   2  20   1     1809.32     1643.90     72.00 o 
   3  20   1      119.15      131.78     49.34 o 
   4  20   1     3066.69     3053.92    110.94 o 
   5  20   1      225.22      237.11     83.17 o 
   6  20   1       80.58      127.44     84.71 o 
   7  20   1      151.73       44.01    100.19 o 
   8  20   1      200.18      219.60    151.01 o 
   9  20   1      186.71       41.86    159.19 o 
  -9  21   1      279.30      322.64    179.49 o 
  -8  21   1      295.31      171.64    143.60 o 
  -7  21   1      629.33      628.87    111.03 o 
  -6  21   1      707.26      852.28    103.10 o 
  -5  21   1      134.95      180.13     62.44 o 
  -4  21   1     6639.63     6339.74    163.29 o 
  -3  21   1       45.45       37.17     43.80 o 
  -2  21   1    10002.66     9231.14    217.10 o 
  -1  21   1       39.82       38.40     48.10 o 
   0  21   1     5360.73     5070.83    157.43 o 
   1  21   1       78.89       35.53     46.29 o 
   2  21   1      857.78      968.39     61.75 o 
   3  21   1      721.02      772.36     68.35 o 
   4  21   1     1217.85     1501.40     85.85 o 
   5  21   1      934.12      888.26     82.84 o 
   6  21   1     2378.03     2442.62    140.61 o 
   7  21   1      484.89      604.71    116.36 o 
   8  21   1      136.78       70.77    150.06 o 
   9  21   1       14.71       79.66    270.88 o 
  -9  22   1       67.69     -197.89    162.36 o 
  -8  22   1      139.18       87.28    157.91 o 
  -7  22   1      167.98      113.95     96.91 o 
  -6  22   1       67.73       46.21     91.38 o 
  -5  22   1      114.59       78.07     62.76 o 
  -4  22   1      125.98      212.00     57.51 o 
  -3  22   1       92.83       87.19     51.83 o 
  -2  22   1      213.89      542.77     54.05 o 
  -1  22   1      169.37      139.87     55.72 o 
   0  22   1     1424.10     1552.04     80.44 o 
   1  22   1      708.64      807.06    103.74 o 
   2  22   1      145.40      290.39     52.86 o 
   3  22   1      412.40      387.00     68.15 o 
   4  22   1       13.60      -52.75     59.14 o 
   5  22   1       98.20       89.87     67.69 o 
   6  22   1       18.08      -31.53     90.88 o 
   7  22   1        3.52       -4.99    103.19 o 
   8  22   1      168.97      118.68    154.67 o 
   9  22   1       11.07     -254.10    169.40 o 
  -9  23   1       69.68       27.18    170.85 o 
  -8  23   1      527.84      627.30    175.40 o 
  -7  23   1      901.88      831.26    118.98 o 
  -6  23   1      322.28      388.53     92.57 o 
  -5  23   1      125.64      239.27     68.99 o 
  -4  23   1     3008.00     2995.01    113.62 o 
  -3  23   1      192.83       58.82     61.68 o 
  -2  23   1     7670.99     6827.32    267.32 o 
  -1  23   1       88.40      127.52     55.58 o 
   0  23   1     4560.10     4304.17    145.56 o 
   1  23   1      233.01      320.40     61.58 o 
   2  23   1       33.34      137.35     51.42 o 
   3  23   1      637.59      647.43     89.19 o 
   4  23   1     1281.19     1398.69     90.31 o 
   5  23   1      675.50      545.99     81.18 o 
   6  23   1      244.25      485.37    102.42 o 
   7  23   1       19.82       18.41    104.83 o 
   8  23   1      827.07      959.40    193.92 o 
   9  23   1       10.41      -66.81    181.58 o 
  -9  24   1        0.78     -248.68    174.94 o 
  -8  24   1       19.15      103.14    171.90 o 
  -7  24   1       57.07       48.43    102.02 o 
  -6  24   1       27.22        9.95     91.46 o 
  -5  24   1     1892.55     1819.00    114.11 o 
  -4  24   1     1660.36     2003.79    175.97 o 
  -3  24   1      395.77      351.58     70.38 o 
  -2  24   1        5.05      401.03     82.74 o 
  -1  24   1      183.78      235.11     61.58 o 
   0  24   1     2390.19     2465.54    103.93 o 
   1  24   1      482.89      417.84     64.93 o 
   2  24   1     5765.91     5329.63    151.91 o 
   3  24   1      770.39      770.60     83.68 o 
   4  24   1      488.64      604.06     75.46 o 
   5  24   1      171.40      125.94     71.84 o 
   6  24   1      929.34      966.90    120.98 o 
   7  24   1      152.21       25.77    112.21 o 
   8  24   1      177.67        2.89    175.30 o 
  -8  25   1      369.72      389.92    177.27 o 
  -7  25   1        9.92      -95.00    104.22 o 
  -6  25   1      225.88      293.35    115.34 o 
  -5  25   1       27.82       78.50     83.39 o 
  -4  25   1     1235.82     1672.88    110.58 o 
  -3  25   1      694.62      708.64     83.01 o 
  -2  25   1       31.11       84.90     62.13 o 
  -1  25   1       75.21       34.48     61.69 o 
   0  25   1      102.56      252.11     62.26 o 
   1  25   1      963.52      809.52     75.20 o 
   2  25   1     3482.35     3442.10    135.03 o 
   3  25   1      148.23      179.98     78.31 o 
   4  25   1       25.99       95.29     69.51 o 
   5  25   1        8.26      -31.88     74.71 o 
   6  25   1     1175.31     1343.46    124.39 o 
   7  25   1        3.64       53.11    143.18 o 
   8  25   1        4.10       57.74    278.64 o 
  -8  26   1      327.78      372.84    255.06 o 
  -7  26   1      170.56      174.56    225.96 o 
  -6  26   1      640.36      844.10    307.17 o 
  -5  26   1      142.86      153.31     91.24 o 
  -4  26   1      970.00     1082.00    100.13 o 
  -3  26   1     1081.24     1075.22     92.70 o 
  -2  26   1      922.13      870.28     83.36 o 
  -1  26   1       55.53       73.63     64.32 o 
   0  26   1     1585.37     1541.91     92.71 o 
   1  26   1      146.06      136.63     69.67 o 
   2  26   1     1230.13     1407.35     95.46 o 
   3  26   1       94.77      -66.60     73.85 o 
   4  26   1     4945.46     4181.07    184.58 o 
   5  26   1        2.18      -54.91     78.31 o 
   6  26   1      184.51      269.22    110.93 o 
   7  26   1      102.36       93.85    156.51 o 
   8  26   1        0.10      -59.26    179.23 o 
  -8  27   1       17.72        5.37    218.90 o 
  -7  27   1       27.31       88.97    181.05 o 
  -6  27   1      154.86      133.17    130.92 o 
  -5  27   1       50.17      -30.62    136.00 o 
  -4  27   1       57.26       34.41     84.74 o 
  -3  27   1       44.73       26.87     78.79 o 
  -2  27   1     1015.92     1000.46     91.94 o 
  -1  27   1      618.96      578.11     79.55 o 
   0  27   1      380.89      417.50     77.49 o 
   1  27   1       16.16      -44.43     65.96 o 
   2  27   1     1163.68     1193.64    118.54 o 
   3  27   1       64.64       38.68     79.60 o 
   4  27   1      344.12      469.33     90.37 o 
   5  27   1      285.09      247.68     85.05 o 
   6  27   1        0.08       66.44    102.09 o 
   7  27   1       96.09       80.37    150.63 o 
  -7  28   1        7.92      155.07    199.70 o 
  -6  28   1      540.42      527.62    151.26 o 
  -5  28   1       48.36      -15.40    116.46 o 
  -4  28   1      150.26      106.66     82.35 o 
  -3  28   1        6.63      -64.91     79.82 o 
  -2  28   1       21.36      134.15     80.34 o 
  -1  28   1        4.08      113.79     77.14 o 
   0  28   1     6210.80     5029.92    215.32 o 
   1  28   1       23.11       22.94     64.31 o 
   2  28   1     2936.44     2903.34    156.04 o 
   3  28   1       16.71      -89.81     94.47 o 
   4  28   1     2081.42     2347.69    176.87 o 
   5  28   1       57.83       17.17     96.75 o 
   6  28   1       53.23       34.71    105.05 o 
   7  28   1      168.17       46.73    162.83 o 
  -7  29   1        1.37        4.24    212.41 o 
  -6  29   1      411.51      177.88    144.21 o 
  -5  29   1        0.43       46.18    168.49 o 
  -4  29   1       16.13      117.29     93.45 o 
  -3  29   1       49.44       23.45     86.86 o 
  -2  29   1     1114.36     1478.74    107.69 o 
  -1  29   1      110.59      199.36     76.08 o 
   0  29   1      512.81      702.56     90.02 o 
   1  29   1        5.39      -51.04     67.06 o 
   2  29   1        3.83      112.95     94.76 o 
   3  29   1       41.77      -99.59    101.12 o 
   4  29   1      237.81      147.95    109.27 o 
   5  29   1      174.72      181.70    100.15 o 
   6  29   1       36.30     -104.96    167.50 o 
   7  29   1      126.84       57.90    247.71 o 
  -7  30   1       13.26      143.49    221.73 o 
  -6  30   1      412.85      479.43    166.08 o 
  -5  30   1        9.06     -173.73    119.17 o 
  -4  30   1      953.16      898.40    111.90 o 
  -3  30   1      117.34        1.62     89.90 o 
  -2  30   1        3.20       91.83     86.41 o 
  -1  30   1       40.08       58.69     97.88 o 
   0  30   1      913.16      937.06     97.29 o 
   1  30   1        1.21       13.96     71.86 o 
   2  30   1     3777.54     3113.11    206.05 o 
   3  30   1      109.76      105.96    102.88 o 
   4  30   1      855.35      712.77    133.74 o 
   5  30   1      109.21      -21.40    120.45 o 
   6  30   1      121.43       -7.23    136.39 o 
  -6  31   1      453.47      381.87    158.92 o 
  -5  31   1       31.77      -98.34    133.71 o 
  -4  31   1     2104.38     2229.04    173.92 o 
  -3  31   1       94.47      197.21     91.54 o 
  -2  31   1     3061.59     2684.04    134.05 o 
  -1  31   1      205.87      349.69     90.65 o 
   0  31   1     1713.11     1743.58    123.96 o 
   1  31   1        1.13       18.26     79.91 o 
   2  31   1       23.47      133.18    107.55 o 
   3  31   1      263.82      402.75    114.77 o 
   4  31   1      342.95      410.37    160.01 o 
   5  31   1      222.30      306.77    185.57 o 
   6  31   1      698.76      863.66    191.65 o 
  -6  32   1       23.63      -92.45    150.44 o 
  -5  32   1        2.97      -63.44    196.31 o 
  -4  32   1      146.37       87.98    105.29 o 
  -3  32   1        1.81       48.46    137.65 o 
  -2  32   1      322.48      351.06     94.31 o 
  -1  32   1       54.77       58.93     89.05 o 
   0  32   1        4.50      208.28     88.63 o 
   1  32   1      236.34      313.31    135.58 o 
   2  32   1      486.53      466.76    112.72 o 
   3  32   1       89.65      120.81    111.72 o 
   4  32   1        6.39       63.27    126.34 o 
   5  32   1       47.26       80.27    131.10 o 
  -5  33   1       25.52      -58.16    138.81 o 
  -4  33   1     1217.80     1062.22    126.66 o 
  -3  33   1        2.45      -12.95     94.40 o 
  -2  33   1     3235.57     2996.94    144.95 o 
  -1  33   1       48.93      -16.53     92.97 o 
   0  33   1     2735.78     2410.45    134.24 o 
   1  33   1       37.72      -71.01    116.64 o 
   2  33   1      115.77       44.31    112.82 o 
   3  33   1      217.94      308.61    123.21 o 
   4  33   1      292.68      439.66    153.66 o 
   5  33   1      120.91      107.30    136.38 o 
  -4  34   1        1.77     -168.78    112.52 o 
  -3  34   1       60.91       44.51    105.47 o 
  -2  34   1      120.32      204.57    118.99 o 
  -1  34   1        2.20      -25.77     91.58 o 
   0  34   1      349.00      548.88    105.53 o 
   1  34   1      180.52      390.74    126.49 o 
   2  34   1      604.55      608.90    237.26 o 
   3  34   1      247.51      242.04    123.88 o 
   4  34   1      383.65      254.90    138.10 o 
  -4  35   1      398.38      418.62    151.66 o 
  -3  35   1       78.11       72.36    111.67 o 
  -2  35   1     1182.77     1369.17    293.36 o 
  -1  35   1        0.44       20.47    100.43 o 
   0  35   1      666.69      694.24    141.39 o 
   1  35   1       35.78      -35.19    128.92 o 
   2  35   1        8.35       87.44    118.99 o 
   3  35   1        1.47      -54.39    118.58 o 
  -3  36   1      121.22       27.70    113.45 o 
  -2  36   1       48.76       62.26    108.83 o 
  -1  36   1        8.80      -47.28    104.95 o 
   0  36   1     2373.38     2546.75    213.40 o 
   1  36   1      180.19      156.80    125.71 o 
   2  36   1     1633.35     1584.26    433.85 o 
  -1  37   1       75.41       37.27    107.35 o 
   0  37   1        0.64      222.06    130.10 o 
   1  37   1       54.03       15.65    136.98 o 
 -11   0   2       17.93       92.36    207.32 o 
 -10   0   2       51.55      301.66    189.25 o 
  -9   0   2        3.75      107.62    175.97 o 
  -8   0   2     1288.16     1232.64    195.46 o 
  -7   0   2       48.51       28.81    124.85 o 
  -6   0   2     1029.38     1019.11    121.31 o 
  -5   0   2      784.57      827.81     65.14 o 
  -4   0   2    11713.38    11583.12    408.07 o 
  -3   0   2      457.42      464.36     78.24 o 
  -2   0   2   273732.53   278062.31   9437.69 o 
  -1   0   2      802.80      653.79     43.76 o 
   0   0   2   107914.38   112173.25   4748.94 o 
   1   0   2      858.69      782.40     72.03 o 
   2   0   2    15065.60    14803.32    519.40 o 
   3   0   2     1229.41     1042.94    152.95 o 
   4   0   2    15389.11    14477.57    524.19 o 
   5   0   2      212.51      232.71     82.62 o 
   6   0   2     2168.90     1977.97    222.58 o 
   7   0   2        0.45     -225.46    160.15 o 
   8   0   2      758.37      699.19    277.80 o 
   9   0   2       15.43     -208.89    139.26 o 
  10   0   2       71.72     -192.54    169.90 o 
  11   0   2       32.79     -159.87    255.06 o 
 -11   1   2       18.85      126.59    153.06 o 
 -10   1   2       36.10      103.03    127.00 o 
  -9   1   2        3.10       23.95    122.73 o 
  -8   1   2      728.72      493.84    119.02 o 
  -7   1   2      138.84       82.56     84.68 o 
  -6   1   2      191.02      187.49     42.93 o 
  -5   1   2      711.02      752.65     66.83 o 
  -4   1   2     9529.61     9227.42    233.24 o 
  -3   1   2      576.21      467.80     60.11 o 
  -2   1   2    81081.65    85854.74   2489.16 o 
  -1   1   2      373.55      428.00     58.74 o 
   0   1   2    76455.96    83030.73   3316.88 o 
   1   1   2       69.83       74.36     49.57 o 
   2   1   2     5352.59     5187.56    124.12 o 
   3   1   2       15.12       23.57     28.61 o 
   4   1   2     2809.83     2981.96    125.77 o 
   5   1   2      158.49      139.58     49.74 o 
   6   1   2     1262.06     1446.93    103.02 o 
   7   1   2       59.16     -120.17     80.11 o 
   8   1   2       51.55      -62.07     82.62 o 
   9   1   2        3.04     -135.94     90.63 o 
  10   1   2      229.08       11.69    106.92 o 
  11   1   2        2.19      -79.24    195.32 o 
 -11   2   2       34.87      187.93    149.84 o 
 -10   2   2        7.99      -64.32    133.54 o 
  -9   2   2        0.80      -13.91    121.80 o 
  -8   2   2        4.82       21.60     98.10 o 
  -7   2   2        0.05      -64.73     82.92 o 
  -6   2   2     8684.24     7610.75    200.84 o 
  -5   2   2     1352.13     1082.85     50.10 o 
  -4   2   2    12997.72    11717.82    354.87 o 
  -3   2   2        8.12       -1.80     23.96 o 
  -2   2   2       39.03       76.01     39.97 o 
  -1   2   2      441.54      478.92     27.33 o 
   0   2   2     7573.15     7321.58    233.69 o 
   1   2   2      881.14      861.23     54.86 o 
   2   2   2     2294.88     2257.11     72.25 o 
   3   2   2      174.29      149.12     18.29 o 
   4   2   2    27581.24    26785.44    664.51 o 
   5   2   2       38.06       37.63     46.47 o 
   6   2   2     3716.64     3215.34    191.25 o 
   7   2   2       42.27     -107.49     71.66 o 
   8   2   2      219.17        2.99     91.08 o 
   9   2   2       28.43     -147.89     98.59 o 
  10   2   2       62.08     -109.14    130.12 o 
  11   2   2        8.50        9.38    184.54 o 
 -11   3   2       74.14      109.83    148.33 o 
 -10   3   2       15.81       96.91    131.97 o 
  -9   3   2       40.67       72.05    115.98 o 
  -8   3   2      597.71      477.05    116.55 o 
  -7   3   2      460.96      513.98    103.54 o 
  -6   3   2       26.11       22.72     51.82 o 
  -5   3   2      195.41      100.50     40.63 o 
  -4   3   2     1506.75     1555.54     68.19 o 
  -3   3   2      155.85      153.73     29.61 o 
  -2   3   2    35108.86    36333.92   1057.31 o 
  -1   3   2      538.51      550.85     54.18 o 
   0   3   2    61483.08    61431.84   1844.97 o 
   1   3   2        7.62       16.02     23.47 o 
   2   3   2    33916.72    33835.71    724.68 o 
   3   3   2      207.91      194.43     21.24 o 
   4   3   2     1063.66     1157.31     86.54 o 
   5   3   2      410.65      439.12     57.76 o 
   6   3   2      186.57      188.39     64.45 o 
   7   3   2      182.63       -3.87    109.42 o 
   8   3   2      126.69     -127.38     84.92 o 
   9   3   2      173.04       38.86     99.44 o 
  10   3   2        3.47     -191.42    127.61 o 
  11   3   2        7.99        8.15    194.16 o 
 -11   4   2       34.02      115.38    149.08 o 
 -10   4   2        6.07       -0.93    131.49 o 
  -9   4   2        0.71       49.77    112.52 o 
  -8   4   2      934.14      939.75    131.10 o 
  -7   4   2        0.59      -71.48     88.92 o 
  -6   4   2       17.39       38.59     38.25 o 
  -5   4   2       54.42       43.25     28.03 o 
  -4   4   2      259.56      301.00     40.98 o 
  -3   4   2      109.58      117.18     29.54 o 
  -2   4   2      974.13      977.12     44.23 o 
  -1   4   2       54.98       55.77     19.17 o 
   0   4   2        0.26       -6.68     26.54 o 
   1   4   2        1.82      -15.53     20.09 o 
   2   4   2    10623.71    11067.85    246.85 o 
   3   4   2       84.96       72.63     20.21 o 
   4   4   2     1776.98     1947.16     99.35 o 
   5   4   2        1.77      -17.58     44.95 o 
   6   4   2     2429.79     2172.36    150.03 o 
   7   4   2        1.97      -99.98     66.65 o 
   8   4   2      266.12      188.67    106.57 o 
   9   4   2       18.86     -141.61     94.41 o 
  10   4   2       44.01      -75.01    130.64 o 
  11   4   2        6.28       68.10    190.04 o 
 -11   5   2       99.13      -57.55    147.00 o 
 -10   5   2       45.37       43.60    126.95 o 
  -9   5   2       63.98      143.35    119.62 o 
  -8   5   2       24.62      118.52    105.39 o 
  -7   5   2      623.83      683.22     79.29 o 
  -6   5   2      109.01      185.28     40.21 o 
  -5   5   2       21.03        0.87     27.24 o 
  -4   5   2     2312.44     2210.03    107.43 o 
  -3   5   2      228.17      193.57     32.66 o 
  -2   5   2     9683.10     9709.07    241.22 o 
  -1   5   2     1308.10     1241.84     47.14 o 
   0   5   2    23611.22    23422.34    598.80 o 
   1   5   2       10.06       -0.60     20.69 o 
   2   5   2     9953.05     9189.72    207.67 o 
   3   5   2      313.33      315.50     28.13 o 
   4   5   2     2738.49     2501.49     90.87 o 
   5   5   2      593.31      576.29     60.24 o 
   6   5   2      110.79       43.46     67.36 o 
   7   5   2      281.81       90.38    141.92 o 
   8   5   2        8.56     -123.91     82.60 o 
   9   5   2      148.34       -3.91     98.97 o 
  10   5   2      157.68       58.63    132.09 o 
  11   5   2       10.29     -120.01    184.59 o 
 -11   6   2        7.77      156.58    148.35 o 
 -10   6   2        0.01       53.70    127.99 o 
  -9   6   2      111.16      182.45    122.60 o 
  -8   6   2       12.21       87.12    109.70 o 
  -7   6   2       10.77      -16.31     65.21 o 
  -6   6   2      108.88      112.11     54.34 o 
  -5   6   2     1168.72     1026.55     49.06 o 
  -4   6   2      701.66      749.95     62.37 o 
  -3   6   2      560.17      596.73     55.31 o 
  -2   6   2    10550.84    11000.03    272.30 o 
  -1   6   2       46.08       58.34     18.91 o 
   0   6   2     1204.60     1211.12     43.75 o 
   1   6   2      470.82      529.85     35.35 o 
   2   6   2      725.66      927.47     37.44 o 
   3   6   2        1.47      -15.42     24.67 o 
   4   6   2      785.59      890.58     57.63 o 
   5   6   2        6.60        4.16     55.50 o 
   6   6   2        4.88      -72.29     66.86 o 
   7   6   2       19.23      -90.74    101.18 o 
   8   6   2      502.44      591.30    119.14 o 
   9   6   2        0.39     -151.05    115.33 o 
  10   6   2      488.37      298.87    137.36 o 
  11   6   2       32.39     -117.16    199.64 o 
 -11   7   2        1.03      232.64    148.72 o 
 -10   7   2     2912.56     2311.59    193.11 o 
  -9   7   2      196.84      289.80    129.97 o 
  -8   7   2     1213.35     1146.52    149.47 o 
  -7   7   2      492.26      560.44     79.25 o 
  -6   7   2      142.43      300.54     70.83 o 
  -5   7   2     2239.43     1930.60     77.42 o 
  -4   7   2     2472.05     2461.92    110.57 o 
  -3   7   2     1004.90      916.08     40.74 o 
  -2   7   2    16929.30    16063.61    350.30 o 
  -1   7   2      191.49      231.31     23.35 o 
   0   7   2    78311.03    78111.80   1795.42 o 
   1   7   2       11.02       15.19     26.62 o 
   2   7   2    21492.21    21491.20    466.89 o 
   3   7   2      152.48      151.81     25.94 o 
   4   7   2     2960.33     2891.69     99.95 o 
   5   7   2      680.87      717.64     63.19 o 
   6   7   2        3.37      -88.93     72.64 o 
   7   7   2      423.56      288.00    147.33 o 
   8   7   2     9691.41     7749.12    407.47 o 
   9   7   2      288.62      308.67     85.87 o 
  10   7   2       91.82       29.78    123.29 o 
  11   7   2        6.47      -36.25    189.54 o 
 -11   8   2        1.05      184.62    148.82 o 
 -10   8   2       16.47      218.21    139.57 o 
  -9   8   2       13.70       66.08    123.42 o 
  -8   8   2      888.45     1067.64    100.38 o 
  -7   8   2       13.10      163.88     59.22 o 
  -6   8   2     1525.15     1411.70     76.43 o 
  -5   8   2      540.11      602.40     55.73 o 
  -4   8   2      871.67      855.16     46.76 o 
  -3   8   2       40.52       11.92     21.88 o 
  -2   8   2      109.88       70.49     25.26 o 
  -1   8   2      441.46      346.79     26.05 o 
   0   8   2       69.33      127.43     20.65 o 
   1   8   2      515.46      497.47     36.80 o 
   2   8   2     2452.96     2393.02     77.96 o 
   3   8   2      544.92      527.76     33.65 o 
   4   8   2     5191.76     4790.49    142.98 o 
   5   8   2      139.42      139.70     52.09 o 
   6   8   2     5139.21     4700.55    174.03 o 
   7   8   2       54.70      -45.47     62.69 o 
   8   8   2       10.98      202.19     81.57 o 
   9   8   2       25.98       52.34     87.00 o 
  10   8   2      850.11      847.13    152.49 o 
  11   8   2       24.77      -76.20    193.91 o 
 -11   9   2       15.61       90.41    151.88 o 
 -10   9   2      456.14      288.50    144.12 o 
  -9   9   2      490.92      641.04    137.66 o 
  -8   9   2       19.41      158.01     79.75 o 
  -7   9   2      326.08      451.16     65.61 o 
  -6   9   2      255.54      309.81     57.03 o 
  -5   9   2      986.59     1006.27     62.72 o 
  -4   9   2     1153.31     1158.63     73.44 o 
  -3   9   2      164.11      195.54     27.57 o 
  -2   9   2     4126.90     4369.60    105.81 o 
  -1   9   2      204.95      179.98     23.70 o 
   0   9   2     1826.16     1681.74     53.37 o 
   1   9   2       18.47      -16.58     23.05 o 
   2   9   2     5266.24     4835.97    118.16 o 
   3   9   2       91.50       67.70     26.32 o 
   4   9   2        9.27      -32.13     45.87 o 
   5   9   2      333.72      314.87     56.53 o 
   6   9   2      399.56      238.69    139.02 o 
   7   9   2      555.66      519.89    145.05 o 
   8   9   2      831.10      594.19     90.75 o 
   9   9   2      140.48      125.24     86.54 o 
  10   9   2      122.30       67.75    133.99 o 
 -11  10   2      160.28      141.49    148.08 o 
 -10  10   2       65.37      110.10    139.31 o 
  -9  10   2       45.78      142.16    123.82 o 
  -8  10   2      278.03      350.39     88.21 o 
  -7  10   2       64.17      158.15     62.69 o 
  -6  10   2     5821.48     5699.44    174.53 o 
  -5  10   2      767.56      791.81     47.25 o 
  -4  10   2     6352.64     6028.34    223.55 o 
  -3  10   2     1540.50     1338.51     48.50 o 
  -2  10   2     8568.24     8287.01    187.74 o 
  -1  10   2      164.49      168.61     25.58 o 
   0  10   2       17.80        1.87     19.06 o 
   1  10   2        8.74        6.26     27.36 o 
   2  10   2    12886.04    13081.04    290.70 o 
   3  10   2      892.79      835.08     42.67 o 
   4  10   2    13430.85    13116.21    338.01 o 
   5  10   2      884.55      828.82     69.87 o 
   6  10   2     1963.21     1636.06    229.86 o 
   7  10   2       26.89      -93.94     83.22 o 
   8  10   2     1425.30     1148.07    104.33 o 
   9  10   2       10.19      -13.37     90.75 o 
  10  10   2       19.70      -65.78    134.41 o 
 -11  11   2        8.28       85.77    160.26 o 
 -10  11   2        7.33      130.06    138.78 o 
  -9  11   2      151.12      124.73    125.34 o 
  -8  11   2       78.98      122.62     83.74 o 
  -7  11   2        7.51      104.96     63.61 o 
  -6  11   2      297.52      357.52     59.56 o 
  -5  11   2        0.26      -24.73     33.86 o 
  -4  11   2     3032.67     3461.31    145.28 o 
  -3  11   2      116.13      126.44     29.82 o 
  -2  11   2       12.42       58.45     38.85 o 
  -1  11   2       67.36      101.87     25.82 o 
   0  11   2      943.70      921.21     49.72 o 
   1  11   2      177.51      171.93     32.29 o 
   2  11   2    11058.70    11672.57    261.16 o 
   3  11   2      417.03      489.43     35.88 o 
   4  11   2      294.15      436.48     51.04 o 
   5  11   2        0.09      -71.50     47.66 o 
   6  11   2       56.66      251.75     74.69 o 
   7  11   2       62.98     -104.74     69.83 o 
   8  11   2       27.57      -39.53     76.35 o 
   9  11   2       24.36      -27.14     92.23 o 
  10  11   2      120.52      -24.32    152.61 o 
 -11  12   2      178.46      209.85    155.17 o 
 -10  12   2       13.35      104.29    142.09 o 
  -9  12   2       83.36      295.05    130.61 o 
  -8  12   2      330.13      490.82     96.52 o 
  -7  12   2       24.57       58.82     63.51 o 
  -6  12   2     1525.12     1518.74     82.87 o 
  -5  12   2      966.73     1045.88     56.68 o 
  -4  12   2    10378.94    10169.74    234.65 o 
  -3  12   2      911.75      852.38     44.46 o 
  -2  12   2     7936.33     7872.10    182.04 o 
  -1  12   2      948.18      885.50     41.79 o 
   0  12   2        1.72       27.32     29.49 o 
   1  12   2      144.00      103.91     31.58 o 
   2  12   2     4199.26     3944.67    100.94 o 
   3  12   2      667.29      685.84     39.80 o 
   4  12   2     7203.29     6327.91    179.55 o 
   5  12   2      146.60       96.03     54.53 o 
   6  12   2     5015.11     4812.72    226.80 o 
   7  12   2       81.65      -36.49    118.61 o 
   8  12   2       89.70       95.36     98.86 o 
   9  12   2       45.29     -109.70     95.30 o 
  10  12   2      108.49       36.57    168.54 o 
 -11  13   2      171.98      159.62    152.82 o 
 -10  13   2        5.47       49.76    144.27 o 
  -9  13   2      574.73      477.69    144.78 o 
  -8  13   2      129.58      171.15     86.75 o 
  -7  13   2      881.90      817.36     81.09 o 
  -6  13   2      438.83      511.18     68.27 o 
  -5  13   2      638.92      735.89     53.33 o 
  -4  13   2     1452.11     1683.56     77.10 o 
  -3  13   2       30.59       30.95     30.90 o 
  -2  13   2      495.18      536.30     44.07 o 
  -1  13   2        3.39       39.91     25.88 o 
   0  13   2     2016.04     1923.67     72.20 o 
   1  13   2       55.46       54.89     33.52 o 
   2  13   2     2244.96     2148.33     81.69 o 
   3  13   2        3.28      -36.72     33.05 o 
   4  13   2      822.05      886.65     62.01 o 
   5  13   2      200.24      134.34     55.88 o 
   6  13   2      866.25      946.81     99.52 o 
   7  13   2      683.70      484.04     96.93 o 
   8  13   2       51.76      -24.94     95.33 o 
   9  13   2      376.62      159.10    157.07 o 
  10  13   2       30.86       74.89    166.13 o 
 -10  14   2       47.16      164.37    143.26 o 
  -9  14   2       31.17      126.60    126.29 o 
  -8  14   2      293.77      425.70     97.87 o 
  -7  14   2       57.40      181.17     67.82 o 
  -6  14   2       24.75      -34.57     55.61 o 
  -5  14   2      127.57      109.93     43.44 o 
  -4  14   2     3009.14     3089.81    100.10 o 
  -3  14   2       32.87       13.11     34.21 o 
  -2  14   2    11849.06    11901.29    268.01 o 
  -1  14   2       57.25       89.87     27.86 o 
   0  14   2     6513.75     6823.37    197.95 o 
   1  14   2       14.92      -15.41     32.83 o 
   2  14   2     8091.05     8096.22    227.18 o 
   3  14   2       76.84       71.12     33.51 o 
   4  14   2      756.38      792.45     62.14 o 
   5  14   2       73.53        9.70     55.70 o 
   6  14   2      678.89      629.15    211.92 o 
   7  14   2      232.63      265.37     94.41 o 
   8  14   2      106.34      107.99    101.68 o 
   9  14   2       34.13     -184.73    153.51 o 
  10  14   2        4.68      -93.90    171.45 o 
 -10  15   2      153.43      262.70    150.16 o 
  -9  15   2       41.24       19.96    132.37 o 
  -8  15   2      248.52      157.06     77.70 o 
  -7  15   2     1018.39     1083.66     92.43 o 
  -6  15   2      566.91      487.42     70.14 o 
  -5  15   2      796.46      705.68     56.25 o 
  -4  15   2       43.33       61.90     40.69 o 
  -3  15   2     1069.26     1144.32     55.88 o 
  -2  15   2    27497.63    28262.15    615.06 o 
  -1  15   2      112.85       90.91     30.44 o 
   0  15   2    48252.07    47753.08   1213.45 o 
   1  15   2       28.97       66.66     37.23 o 
   2  15   2     8922.85     7832.96    227.93 o 
   3  15   2      107.69      133.49     31.01 o 
   4  15   2     1906.43     1568.30    102.57 o 
   5  15   2      780.55      700.44     85.42 o 
   6  15   2     1723.96     1857.50    118.73 o 
   7  15   2      453.79      449.83    100.30 o 
   8  15   2      307.78      180.21    113.71 o 
   9  15   2      136.97        5.20    154.09 o 
  10  15   2      232.84      117.73    161.74 o 
 -10  16   2        9.99        4.22    151.16 o 
  -9  16   2        4.51      -24.47    134.48 o 
  -8  16   2       16.18      111.73     82.14 o 
  -7  16   2        2.03       -0.24     70.95 o 
  -6  16   2     1569.36     1610.53     92.13 o 
  -5  16   2      627.26      754.48     60.81 o 
  -4  16   2      100.32      155.99     43.72 o 
  -3  16   2       42.70       81.18     37.72 o 
  -2  16   2     1004.98     1631.05    263.73 o 
  -1  16   2      443.73      500.31     38.35 o 
   0  16   2     1183.28     1607.18    125.13 o 
   1  16   2       39.87        1.14     37.52 o 
   2  16   2        2.10       57.75     41.02 o 
   3  16   2      111.42       91.61     42.74 o 
   4  16   2     1618.12     1646.26     96.06 o 
   5  16   2      533.13      508.75     77.67 o 
   6  16   2       11.79       31.27     79.50 o 
   7  16   2      105.12        3.49     90.51 o 
   8  16   2        2.14      -40.91    107.18 o 
   9  16   2        9.01      -35.20    149.55 o 
  10  16   2        2.72     -167.91    168.22 o 
 -10  17   2        9.11      -51.95    151.59 o 
  -9  17   2        1.93     -195.42    132.57 o 
  -8  17   2     1480.70     1430.63    106.28 o 
  -7  17   2      297.59      297.43     78.41 o 
  -6  17   2        1.71       26.12     66.84 o 
  -5  17   2      249.68      276.76     52.35 o 
  -4  17   2     1744.19     1743.88     71.38 o 
  -3  17   2      140.87      184.42     42.22 o 
  -2  17   2    13535.35    12698.73    287.53 o 
  -1  17   2       32.57      -46.09     30.73 o 
   0  17   2    19976.12    17885.71    470.24 o 
   1  17   2       66.94       48.01     42.47 o 
   2  17   2    11768.25    11035.67    302.76 o 
   3  17   2      202.86      209.99     48.77 o 
   4  17   2      563.87      755.32    109.79 o 
   5  17   2      881.18      965.85     92.84 o 
   6  17   2     2006.80     2216.28    132.89 o 
   7  17   2       29.80      -42.79     96.79 o 
   8  17   2      172.79      134.28    106.14 o 
   9  17   2       87.19       65.94    162.03 o 
  10  17   2      232.43      261.95    189.39 o 
 -10  18   2        2.85       26.55    242.35 o 
  -9  18   2        0.03      -43.28    128.75 o 
  -8  18   2       81.60       17.44     97.15 o 
  -7  18   2        0.97      -47.35     76.69 o 
  -6  18   2     2001.63     1972.24    106.52 o 
  -5  18   2      471.14      486.41     71.02 o 
  -4  18   2     1614.36     1614.07     70.77 o 
  -3  18   2      183.45      120.36     41.34 o 
  -2  18   2      203.59      543.98    122.10 o 
  -1  18   2        1.37        9.47     31.57 o 
   0  18   2      328.14     1040.56    267.37 o 
   1  18   2      280.03      216.28     47.05 o 
   2  18   2      297.96      583.39     58.35 o 
   3  18   2      523.30      520.45     54.27 o 
   4  18   2    10383.89     9845.77    302.72 o 
   5  18   2       12.41      -16.79     74.17 o 
   6  18   2       22.43      -21.99     82.63 o 
   7  18   2        4.29      -22.03     90.40 o 
   8  18   2       72.06      -59.73    105.21 o 
   9  18   2        5.42     -245.97    163.98 o 
 -10  19   2       62.21      -52.54    235.57 o 
  -9  19   2      112.04      160.72    236.98 o 
  -8  19   2      110.16      149.40    101.73 o 
  -7  19   2        2.62      -98.66     77.45 o 
  -6  19   2      109.42      139.84     70.34 o 
  -5  19   2       22.67        1.31     62.13 o 
  -4  19   2      332.98      486.27     54.37 o 
  -3  19   2       36.59       38.37     42.15 o 
  -2  19   2     1831.87     1905.74     69.10 o 
  -1  19   2       57.34       75.08     46.57 o 
   0  19   2     7374.32     6847.23    199.58 o 
   1  19   2        4.95       18.99     48.64 o 
   2  19   2     1338.98     1311.04     86.65 o 
   3  19   2      221.66      136.19     52.77 o 
   4  19   2     1041.12     1199.57     94.82 o 
   5  19   2       44.31      -42.04     75.83 o 
   6  19   2      607.78      576.29    102.95 o 
   7  19   2       74.75       37.94     97.40 o 
   8  19   2      216.45      146.55    118.80 o 
   9  19   2       19.56      -87.49    165.93 o 
  -9  20   2       21.43     -226.81    219.19 o 
  -8  20   2      515.77      546.57    159.35 o 
  -7  20   2      231.72      145.99     82.07 o 
  -6  20   2     1330.96     1413.91    100.47 o 
  -5  20   2      484.00      617.57     75.62 o 
  -4  20   2     3337.28     3120.92    101.33 o 
  -3  20   2      456.01      495.80     52.42 o 
  -2  20   2     7917.79     7824.51    455.08 o 
  -1  20   2        4.56      -12.73     46.03 o 
   0  20   2      280.01      469.58     58.39 o 
   1  20   2       66.26       36.48     48.89 o 
   2  20   2     3466.99     3333.70    123.73 o 
   3  20   2      544.92      512.65     68.10 o 
   4  20   2     3252.77     3184.66    206.78 o 
   5  20   2      275.54      378.05     91.04 o 
   6  20   2     2889.30     2753.78    145.32 o 
   7  20   2        6.48      -71.88     93.15 o 
   8  20   2      844.19      785.85    130.92 o 
   9  20   2       12.62     -219.95    172.39 o 
  -9  21   2       46.53      -35.31    234.16 o 
  -8  21   2      215.32      210.17    155.93 o 
  -7  21   2        1.85     -128.24     93.59 o 
  -6  21   2       89.65       73.80     71.90 o 
  -5  21   2      303.28      365.39     72.78 o 
  -4  21   2      159.17      378.31     58.53 o 
  -3  21   2      540.55      542.41     61.16 o 
  -2  21   2      465.85      540.60     68.82 o 
  -1  21   2      678.52      603.41     62.23 o 
   0  21   2     3367.22     3006.96    114.35 o 
   1  21   2       64.62       46.70     54.66 o 
   2  21   2      905.98     1092.31     77.27 o 
   3  21   2       14.24      -56.50     59.76 o 
   4  21   2      119.87      170.60     75.64 o 
   5  21   2        1.47        4.27     83.14 o 
   6  21   2        2.65      110.17     91.86 o 
   7  21   2        8.11      -42.81     99.71 o 
   8  21   2      323.54      279.29    126.09 o 
   9  21   2        7.51     -188.79    174.98 o 
  -9  22   2        4.08      -12.15    245.74 o 
  -8  22   2      121.11      211.19    153.46 o 
  -7  22   2        0.40      -60.89    100.84 o 
  -6  22   2     1379.42     1579.23    152.73 o 
  -5  22   2       76.50      102.14     70.07 o 
  -4  22   2     4162.79     3975.23    131.25 o 
  -3  22   2      313.69      296.40     58.92 o 
  -2  22   2     1103.13     1160.10    112.30 o 
  -1  22   2      288.44      237.10     60.71 o 
   0  22   2      855.82     1003.40     73.61 o 
   1  22   2       45.18       79.67     54.95 o 
   2  22   2     4044.91     3780.39    134.79 o 
   3  22   2      350.18      238.64     65.32 o 
   4  22   2     3207.17     3076.17    140.06 o 
   5  22   2      106.26      133.44     85.56 o 
   6  22   2     3293.82     3076.88    154.58 o 
   7  22   2       60.14      105.95    113.06 o 
   8  22   2        5.57     -167.81    111.87 o 
   9  22   2       14.73     -188.33    174.40 o 
  -9  23   2        4.13     -188.68    245.45 o 
  -8  23   2       69.25      117.49    159.44 o 
  -7  23   2      135.34       17.74    106.66 o 
  -6  23   2       10.67      -34.92    106.80 o 
  -5  23   2       24.61      101.28    138.12 o 
  -4  23   2      177.88      264.45     65.50 o 
  -3  23   2       15.79      -57.74     55.91 o 
  -2  23   2     1046.11      973.39     69.87 o 
  -1  23   2       95.02       69.10     59.30 o 
   0  23   2     5866.46     4960.32    161.55 o 
   1  23   2      191.57      223.15     61.43 o 
   2  23   2     2289.46     2149.63    101.25 o 
   3  23   2        0.64      -72.95     64.65 o 
   4  23   2     1875.75     1817.05    140.65 o 
   5  23   2       13.40     -104.75     75.00 o 
   6  23   2        2.63       91.14     97.85 o 
   7  23   2       10.87     -135.73    108.11 o 
   8  23   2       67.67        2.21    175.55 o 
  -9  24   2       61.39      -28.53    258.73 o 
  -8  24   2      182.74      247.15    221.16 o 
  -7  24   2        6.23      112.83    155.21 o 
  -6  24   2      813.62     1185.65    147.67 o 
  -5  24   2        2.25      -59.27     98.04 o 
  -4  24   2     3671.01     3608.87    145.09 o 
  -3  24   2       31.66       65.61     58.46 o 
  -2  24   2      203.13      324.27     61.25 o 
  -1  24   2       42.43       60.09     61.54 o 
   0  24   2      131.15      471.97     69.08 o 
   1  24   2      308.24      223.07     64.03 o 
   2  24   2     5499.48     5458.46    180.84 o 
   3  24   2       75.20        8.63     70.91 o 
   4  24   2     1327.29     1514.57    129.36 o 
   5  24   2       92.61       44.75     88.63 o 
   6  24   2     1036.93     1260.14    130.93 o 
   7  24   2      123.70       99.31    113.32 o 
   8  24   2       80.32      -29.40    170.96 o 
  -8  25   2       65.38     -142.64    225.40 o 
  -7  25   2      295.68      181.83    126.20 o 
  -6  25   2      921.81      760.20    140.66 o 
  -5  25   2       14.80     -136.94    102.22 o 
  -4  25   2     3928.48     3821.53    152.54 o 
  -3  25   2        6.57      -76.09     84.72 o 
  -2  25   2     4170.77     3736.36    275.62 o 
  -1  25   2       27.02      -46.36     60.01 o 
   0  25   2     9761.03     8813.64    259.01 o 
   1  25   2      100.74       52.80     62.89 o 
   2  25   2    12339.84    10955.93    313.92 o 
   3  25   2      233.54      205.94     69.05 o 
   4  25   2      246.51      191.57    103.82 o 
   5  25   2      186.27      158.14     90.81 o 
   6  25   2       41.08       53.84    105.33 o 
   7  25   2      282.32      270.67    123.64 o 
   8  25   2      234.06      151.96    169.29 o 
  -8  26   2      122.63      159.02    206.48 o 
  -7  26   2       47.92      -65.09    130.98 o 
  -6  26   2       14.81       77.07    125.85 o 
  -5  26   2      115.84      128.83    108.27 o 
  -4  26   2       13.01      156.14     84.61 o 
  -3  26   2      177.77       90.15     78.08 o 
  -2  26   2     1008.26     1302.06    154.31 o 
  -1  26   2        3.50      -86.77     64.13 o 
   0  26   2     2036.80     2335.54    113.02 o 
   1  26   2      122.28       30.62     69.42 o 
   2  26   2       67.80      350.67     71.81 o 
   3  26   2       17.22        4.23     71.55 o 
   4  26   2       71.79      115.06     99.16 o 
   5  26   2      147.79      180.61    113.37 o 
   6  26   2       42.78       51.42     98.35 o 
   7  26   2       15.06       87.45    119.96 o 
  -8  27   2        7.47      -76.55    231.90 o 
  -7  27   2       35.37      -19.33    140.36 o 
  -6  27   2      499.50      318.60    138.60 o 
  -5  27   2      333.49      314.99    122.04 o 
  -4  27   2       16.56       -5.21     97.24 o 
  -3  27   2      123.37      133.52     83.34 o 
  -2  27   2     4401.32     3981.45    195.67 o 
  -1  27   2      170.69      225.68     75.80 o 
   0  27   2     4833.92     4173.17    154.76 o 
   1  27   2       45.06      -24.87     74.70 o 
   2  27   2      577.92      681.17     86.75 o 
   3  27   2       40.39       21.95     78.58 o 
   4  27   2      459.48      356.07    115.01 o 
   5  27   2      232.28      155.73    125.89 o 
   6  27   2        1.23      -55.64    108.01 o 
   7  27   2      238.41       61.03    122.54 o 
  -7  28   2      404.27      377.30    150.18 o 
  -6  28   2      105.11       68.58    128.33 o 
  -5  28   2       48.93     -177.13    118.09 o 
  -4  28   2      630.06      464.17    120.62 o 
  -3  28   2      585.45      569.01     90.96 o 
  -2  28   2      312.24      532.22     88.98 o 
  -1  28   2       11.00      -52.90     73.42 o 
   0  28   2        3.00      205.61     78.60 o 
   1  28   2      154.63       61.46     73.26 o 
   2  28   2      198.14      220.49     78.48 o 
   3  28   2       77.91      164.43    106.66 o 
   4  28   2      352.38      517.60    150.55 o 
   5  28   2      209.77      161.82    120.62 o 
   6  28   2      352.96      119.44    115.44 o 
   7  28   2      108.26      144.30    126.56 o 
  -7  29   2      150.09       44.06    150.18 o 
  -6  29   2       79.55      207.54    139.57 o 
  -5  29   2      421.06      745.63    181.48 o 
  -4  29   2      387.88      464.94    151.82 o 
  -3  29   2      100.83      159.66     90.92 o 
  -2  29   2     1701.20     1998.85    122.21 o 
  -1  29   2      159.48      196.78     86.56 o 
   0  29   2     2034.86     1964.63    109.84 o 
   1  29   2       59.88      -30.56     72.72 o 
   2  29   2     2390.57     2060.59    114.80 o 
   3  29   2      213.16      266.71    113.80 o 
   4  29   2      167.32      187.16    118.01 o 
   5  29   2      111.11      147.86    125.08 o 
   6  29   2      343.81      297.25    138.09 o 
  -6  30   2      120.55      -49.46    138.62 o 
  -5  30   2      465.09      452.44    158.32 o 
  -4  30   2      463.66      495.67    134.50 o 
  -3  30   2      474.56      500.12    104.48 o 
  -2  30   2       24.96      102.12     84.61 o 
  -1  30   2        5.70      -42.42     82.39 o 
   0  30   2       44.25      109.20     81.84 o 
   1  30   2       10.12       25.51     83.38 o 
   2  30   2      372.31      553.04     87.97 o 
   3  30   2      572.20      617.23    228.37 o 
   4  30   2      901.50      993.09    212.97 o 
   5  30   2      407.24      379.63    132.55 o 
   6  30   2      373.17      286.87    143.77 o 
  -6  31   2        0.87      -73.01    170.46 o 
  -5  31   2      140.63       26.32    146.81 o 
  -4  31   2       28.76      -20.99    122.19 o 
  -3  31   2      279.54      197.66     96.94 o 
  -2  31   2      628.03      698.26    102.70 o 
  -1  31   2      200.24      103.06     82.82 o 
   0  31   2     1560.43     1624.35    133.96 o 
   1  31   2       42.55      107.03     85.68 o 
   2  31   2       10.19       46.50     85.26 o 
   3  31   2       54.84      111.28    117.84 o 
   4  31   2        0.36       54.37    125.01 o 
   5  31   2      115.96      -42.97    135.78 o 
  -5  32   2       85.11       26.71    170.18 o 
  -4  32   2     1263.12     1594.03    546.13 o 
  -3  32   2      207.65      235.84    104.45 o 
  -2  32   2      635.11      744.57    171.45 o 
  -1  32   2      166.83       67.26     92.02 o 
   0  32   2       47.16       81.72     87.86 o 
   1  32   2       70.73      158.02     89.59 o 
   2  32   2      963.92     1150.07    116.64 o 
   3  32   2      237.87      217.03    128.40 o 
   4  32   2     1847.00     2194.25    187.36 o 
   5  32   2       23.27      -64.63    139.53 o 
  -5  33   2       59.42     -111.30    131.62 o 
  -4  33   2       29.24      200.33    130.27 o 
  -3  33   2      111.23      100.59    111.73 o 
  -2  33   2      206.31      292.42    107.87 o 
  -1  33   2      143.09      125.60    101.15 o 
   0  33   2      512.44      487.20     99.33 o 
   1  33   2      260.83      195.81     93.46 o 
   2  33   2      348.44      409.05     93.65 o 
   3  33   2       78.50       93.30    123.86 o 
   4  33   2      179.26      318.99    138.54 o 
  -4  34   2      964.33     1122.21    168.03 o 
  -3  34   2       20.75      -48.37    109.54 o 
  -2  34   2      664.11      675.97    188.15 o 
  -1  34   2       23.17      -37.83    101.00 o 
   0  34   2        9.96       11.91     91.80 o 
   1  34   2        1.60        6.98     97.20 o 
   2  34   2      996.84      950.96    139.70 o 
   3  34   2       76.56       35.57    127.58 o 
   4  34   2      619.10      556.33    155.20 o 
  -3  35   2        0.99      148.66    140.11 o 
  -2  35   2      688.59      648.30    125.86 o 
  -1  35   2      265.98      283.32    107.30 o 
   0  35   2      784.71      616.24    120.52 o 
   1  35   2      136.12      138.32     96.27 o 
   2  35   2      668.06      681.43    136.61 o 
   3  35   2        9.80     -188.90    125.93 o 
  -2  36   2       86.18      256.79    115.48 o 
  -1  36   2        4.02       -6.89    101.98 o 
   0  36   2       24.34      -37.23    103.59 o 
   1  36   2        5.52       14.60     97.84 o 
   2  36   2      104.53      244.65    132.10 o 
 -11   1   3      100.25       73.61    156.18 o 
 -10   1   3        1.82      108.08    139.01 o 
  -9   1   3        2.81        6.14    122.27 o 
  -8   1   3      309.28      209.07    115.21 o 
  -7   1   3      153.83      170.58    101.51 o 
  -6   1   3     1698.20     1495.89    171.17 o 
  -5   1   3     4053.54     3731.64    133.00 o 
  -4   1   3      579.75      608.58     43.39 o 
  -3   1   3     1397.03     1193.13     39.87 o 
  -2   1   3     2311.50     2162.41     64.49 o 
  -1   1   3     8689.98     8667.83    274.52 o 
   0   1   3     5085.11     4700.13    176.82 o 
   1   1   3      186.47      160.98     46.34 o 
   2   1   3    21793.75    21483.64    672.80 o 
   3   1   3       22.31       38.50     23.16 o 
   4   1   3     9811.11     9478.42    258.68 o 
   5   1   3       80.93      125.24     60.99 o 
   6   1   3      632.25      766.87     78.92 o 
   7   1   3      472.73      302.21     84.73 o 
   8   1   3        0.31     -135.80     90.53 o 
   9   1   3      146.91     -156.42    104.28 o 
  10   1   3        5.17     -174.04    116.03 o 
 -11   2   3       39.16      105.59    156.49 o 
 -10   2   3       13.68      112.03    131.38 o 
  -9   2   3      216.01      164.50    125.64 o 
  -8   2   3      129.34      165.13    110.62 o 
  -7   2   3      917.13      910.76    121.40 o 
  -6   2   3      924.92     1245.53    126.66 o 
  -5   2   3     4032.71     3634.84    131.14 o 
  -4   2   3     4185.13     4117.96    138.94 o 
  -3   2   3      287.24      302.88     33.21 o 
  -2   2   3     4854.56     4830.21    155.51 o 
  -1   2   3     2074.69     2034.03     72.32 o 
   0   2   3     2801.41     2883.98    137.84 o 
   1   2   3     2042.76     2177.61     99.16 o 
   2   2   3      941.99     1252.17     88.47 o 
   3   2   3      535.81      599.36     39.57 o 
   4   2   3     2109.08     2020.66     66.26 o 
   5   2   3      442.12      501.49     63.65 o 
   6   2   3     1755.33     1612.27     99.17 o 
   7   2   3      222.26       95.64     92.34 o 
   8   2   3       61.48     -155.37    141.75 o 
   9   2   3       72.02     -210.18    140.12 o 
  10   2   3        0.36     -173.00    115.33 o 
 -11   3   3       19.99      155.98    159.08 o 
 -10   3   3      289.69      239.17    139.96 o 
  -9   3   3       16.36      -27.33    115.61 o 
  -8   3   3      276.13      159.25    111.53 o 
  -7   3   3      756.15      807.54    118.99 o 
  -6   3   3     2523.67     2326.15    219.47 o 
  -5   3   3      105.21       83.92     41.91 o 
  -4   3   3     1261.98     1383.97     69.58 o 
  -3   3   3      679.81      636.63     65.92 o 
  -2   3   3     6408.63     5974.09    154.53 o 
  -1   3   3      967.48      944.80     46.98 o 
   0   3   3    28653.77    29915.83    912.82 o 
   1   3   3      110.19      136.15     44.83 o 
   2   3   3     9747.68     9014.34    249.45 o 
   3   3   3       14.58       15.75     22.87 o 
   4   3   3       66.41       27.27     32.13 o 
   5   3   3        4.25       29.18     53.56 o 
   6   3   3       28.86       98.94     64.99 o 
   7   3   3      106.49      -28.96     76.52 o 
   8   3   3      161.84      -61.12    103.39 o 
   9   3   3       70.27     -142.63    144.04 o 
  10   3   3      305.13      -18.91    120.35 o 
 -11   4   3        9.11       51.00    159.71 o 
 -10   4   3       25.79      -33.44    132.81 o 
  -9   4   3       99.51      282.29    126.24 o 
  -8   4   3      156.45      133.37    108.45 o 
  -7   4   3       95.03      191.06    102.38 o 
  -6   4   3      207.02      210.68     87.87 o 
  -5   4   3      636.21      589.22     55.47 o 
  -4   4   3    11734.84    12288.42    371.11 o 
  -3   4   3        3.37       15.81     28.90 o 
  -2   4   3     5186.60     4731.12    126.10 o 
  -1   4   3      477.60      558.94     39.84 o 
   0   4   3    10551.00    11578.97    368.50 o 
   1   4   3        0.24      -39.45     27.64 o 
   2   4   3     2759.83     2973.44    143.28 o 
   3   4   3      891.09     1015.50     45.76 o 
   4   4   3      203.12      251.11     28.48 o 
   5   4   3      742.54      800.02     71.79 o 
   6   4   3     1101.71     1302.70    105.80 o 
   7   4   3      282.79      203.51     82.32 o 
   8   4   3      248.80       52.54    133.11 o 
   9   4   3       39.35     -183.77    167.11 o 
  10   4   3       97.00     -175.74    117.16 o 
 -11   5   3        1.62      112.24    154.64 o 
 -10   5   3      231.26      211.32    135.42 o 
  -9   5   3       92.66      162.20    126.75 o 
  -8   5   3        4.01       -3.15    102.51 o 
  -7   5   3       41.83        0.60     93.11 o 
  -6   5   3       10.86       17.03     76.32 o 
  -5   5   3     1376.54     1239.12     72.92 o 
  -4   5   3      457.06      725.01     68.83 o 
  -3   5   3        4.38       35.92     32.54 o 
  -2   5   3      363.19      437.63     31.79 o 
  -1   5   3      745.70      719.08     45.53 o 
   0   5   3     4276.77     4423.85    158.95 o 
   1   5   3      166.72      205.45     34.88 o 
   2   5   3      866.77      814.75     60.35 o 
   3   5   3        3.76      -15.75     25.69 o 
   4   5   3     2305.74     2196.72     71.47 o 
   5   5   3       34.10       31.91     49.38 o 
   6   5   3       75.00       87.74     65.17 o 
   7   5   3       98.43       82.42     79.37 o 
   8   5   3      198.64      -99.50    105.90 o 
   9   5   3       11.24     -197.12    131.41 o 
  10   5   3       31.87     -155.59    142.20 o 
 -11   6   3        3.96      -63.82    149.69 o 
 -10   6   3       28.30      168.72    142.63 o 
  -9   6   3      224.32      406.14    133.39 o 
  -8   6   3        1.33       36.97    116.64 o 
  -7   6   3       11.13      -68.87     96.31 o 
  -6   6   3     1754.36     1870.21     96.78 o 
  -5   6   3      199.09      181.24     51.55 o 
  -4   6   3    12527.76    12721.21    387.02 o 
  -3   6   3       91.31       92.94     22.59 o 
  -2   6   3     8497.35     8485.65    217.12 o 
  -1   6   3      687.26      736.96     59.13 o 
   0   6   3     8434.92     7747.87    214.77 o 
   1   6   3      192.01      198.08     35.73 o 
   2   6   3       29.93      -23.69     31.28 o 
   3   6   3      179.62      171.22     29.76 o 
   4   6   3     4518.82     4365.31    130.26 o 
   5   6   3      961.76     1156.76     89.69 o 
   6   6   3     3428.69     3263.10    132.70 o 
   7   6   3      263.79      299.44     99.61 o 
   8   6   3      156.15       52.45    124.21 o 
   9   6   3       75.07      -20.94     97.06 o 
  10   6   3      182.54      216.86    128.22 o 
 -11   7   3        9.41       63.34    161.55 o 
 -10   7   3       31.15        7.32    142.38 o 
  -9   7   3        2.26       59.69    145.32 o 
  -8   7   3      340.72      428.15    123.88 o 
  -7   7   3       95.28      189.46    125.13 o 
  -6   7   3      840.72      948.01    114.20 o 
  -5   7   3       13.29       -8.42     51.88 o 
  -4   7   3      203.60      305.81     50.28 o 
  -3   7   3      346.13      346.31     31.79 o 
  -2   7   3     1640.75     1568.41     57.87 o 
  -1   7   3        1.72      -24.19     23.77 o 
   0   7   3     6097.60     5986.69    171.15 o 
   1   7   3       73.85       40.03     33.78 o 
   2   7   3     1798.95     1618.60     69.73 o 
   3   7   3       73.44       80.00     28.93 o 
   4   7   3     1471.25     1368.31     57.64 o 
   5   7   3        6.81       20.95     52.12 o 
   6   7   3      644.76      695.22     93.69 o 
   7   7   3      219.48       50.16     72.74 o 
   8   7   3        7.79       51.62     86.35 o 
   9   7   3       97.88      -68.95    111.52 o 
  10   7   3       10.38      -12.21    162.22 o 
 -11   8   3       21.72      188.67    160.45 o 
 -10   8   3      165.99      116.52    146.58 o 
  -9   8   3      228.49      301.99    143.23 o 
  -8   8   3       17.37      -33.41    112.45 o 
  -7   8   3       61.47       22.17     93.98 o 
  -6   8   3      424.09      678.26    103.97 o 
  -5   8   3      231.99      281.35     59.34 o 
  -4   8   3     5549.74     5542.61    186.27 o 
  -3   8   3       41.05       60.66     28.57 o 
  -2   8   3     8684.46     8141.82    187.92 o 
  -1   8   3       72.85       90.95     27.27 o 
   0   8   3     8467.85     8270.07    207.19 o 
   1   8   3       29.39      -18.81     31.35 o 
   2   8   3     1459.64     1539.35     68.98 o 
   3   8   3      154.33      167.62     31.85 o 
   4   8   3      774.04      948.81     51.25 o 
   5   8   3      621.60      647.22     68.29 o 
   6   8   3      358.91      538.04     73.41 o 
   7   8   3        2.73      -74.51     70.30 o 
   8   8   3     1462.95     1356.67    326.27 o 
   9   8   3        0.05     -136.68    154.96 o 
  10   8   3        0.67      -52.61    154.68 o 
 -11   9   3       48.62      -81.89    158.18 o 
 -10   9   3        0.74      -43.17    141.11 o 
  -9   9   3       15.90       72.05    127.32 o 
  -8   9   3      112.62      166.85     87.73 o 
  -7   9   3       61.65      108.19     76.24 o 
  -6   9   3      704.08      645.61     64.39 o 
  -5   9   3        9.25       25.81     47.82 o 
  -4   9   3     1956.38     1715.83    106.62 o 
  -3   9   3     1416.36     1337.60     50.81 o 
  -2   9   3       18.15       14.84     26.04 o 
  -1   9   3      252.31      241.62     30.99 o 
   0   9   3     5478.18     5253.75    139.00 o 
   1   9   3      181.40      218.83     37.76 o 
   2   9   3    11826.17    11880.91    322.15 o 
   3   9   3        6.18      -14.94     30.03 o 
   4   9   3     3250.77     3001.59     94.57 o 
   5   9   3      109.55      108.21     55.31 o 
   6   9   3     3922.12     3419.85    131.99 o 
   7   9   3      331.30      281.73     76.96 o 
   8   9   3      126.03       95.53     91.36 o 
   9   9   3      194.69       88.49    213.83 o 
  10   9   3       11.77     -134.51    200.64 o 
 -11  10   3       75.38       46.86    155.38 o 
 -10  10   3      210.18      269.40    153.40 o 
  -9  10   3       88.11      130.62    129.18 o 
  -8  10   3       45.47      189.28     85.32 o 
  -7  10   3      139.74      149.42     77.80 o 
  -6  10   3      617.04      749.36     95.12 o 
  -5  10   3        6.47       -7.74     49.37 o 
  -4  10   3       21.65       43.08     31.85 o 
  -3  10   3      263.31      200.31     33.10 o 
  -2  10   3      320.41      291.57     34.21 o 
  -1  10   3      344.40      347.54     33.68 o 
   0  10   3      792.37      878.37     46.45 o 
   1  10   3      564.14      561.25     48.33 o 
   2  10   3     5841.14     6308.66    216.44 o 
   3  10   3       22.86      -22.06     30.63 o 
   4  10   3      140.95      319.67     42.39 o 
   5  10   3        4.40      -41.16     62.15 o 
   6  10   3       20.99      136.40    107.39 o 
   7  10   3        5.06     -103.37     68.91 o 
   8  10   3        7.36       30.40     99.89 o 
   9  10   3        3.99       -1.31    120.81 o 
  10  10   3       10.16      -26.22    175.97 o 
 -11  11   3        0.50      115.65    158.97 o 
 -10  11   3       84.42       18.90    144.63 o 
  -9  11   3       43.06       89.86    139.37 o 
  -8  11   3     2166.98     1864.88    129.40 o 
  -7  11   3      284.13      409.80     97.72 o 
  -6  11   3     1051.62     1000.19     77.45 o 
  -5  11   3      925.78      892.49     71.31 o 
  -4  11   3      761.33      861.86     54.56 o 
  -3  11   3      826.44      872.60     47.26 o 
  -2  11   3     5958.13     5562.74    147.27 o 
  -1  11   3       96.81       89.29     28.86 o 
   0  11   3     7741.62     6802.55    174.14 o 
   1  11   3       12.82        1.89     37.27 o 
   2  11   3    17885.14    17546.01    465.00 o 
   3  11   3       59.01       31.59     31.00 o 
   4  11   3    11356.55    10949.45    255.85 o 
   5  11   3        3.83        2.24     63.72 o 
   6  11   3      201.85      160.56     65.22 o 
   7  11   3      218.71      154.16     79.08 o 
   8  11   3        0.98      -65.04     92.26 o 
   9  11   3       71.76       62.68    157.66 o 
  10  11   3      248.38      206.87    208.95 o 
 -11  12   3        0.73       90.02    166.18 o 
 -10  12   3      102.53       75.58    149.96 o 
  -9  12   3       87.32      210.20    135.49 o 
  -8  12   3        4.51       38.78     93.21 o 
  -7  12   3      143.31      117.42     85.99 o 
  -6  12   3      682.06      777.78     81.79 o 
  -5  12   3       43.64       62.75     53.18 o 
  -4  12   3       21.58        2.70     35.29 o 
  -3  12   3      202.92      147.56     35.89 o 
  -2  12   3     1682.31     1602.61     62.21 o 
  -1  12   3      164.92      167.16     34.06 o 
   0  12   3     1202.48     1197.32     52.49 o 
   1  12   3      139.48      115.76     29.61 o 
   2  12   3     3946.35     4264.22    135.74 o 
   3  12   3      123.33      142.22     34.53 o 
   4  12   3      489.59      598.86     51.68 o 
   5  12   3      145.04      123.20     57.52 o 
   6  12   3        7.89       85.86     66.50 o 
   7  12   3      165.18       96.85     86.85 o 
   8  12   3      295.67       80.19     92.07 o 
   9  12   3       46.67       -9.87    109.98 o 
  10  12   3       31.10     -226.31    162.79 o 
 -10  13   3      124.26      201.91    147.67 o 
  -9  13   3        7.52       35.70    133.93 o 
  -8  13   3        9.76      106.19     88.70 o 
  -7  13   3        4.16       59.97     83.90 o 
  -6  13   3     1993.92     1894.41     96.14 o 
  -5  13   3      332.51      365.21     63.08 o 
  -4  13   3      225.40      282.26     43.29 o 
  -3  13   3      552.85      539.75     48.35 o 
  -2  13   3      680.07      693.86     73.59 o 
  -1  13   3       45.03      -16.65     33.01 o 
   0  13   3     7675.55     7593.94    193.83 o 
   1  13   3      103.80      101.09     41.20 o 
   2  13   3    12205.98    11647.49    318.62 o 
   3  13   3        0.71      -21.36     43.90 o 
   4  13   3     3144.19     3080.29     93.92 o 
   5  13   3      148.57      170.50     61.07 o 
   6  13   3      350.24      413.48     85.85 o 
   7  13   3      354.16      199.78     95.23 o 
   8  13   3       64.91       58.21    106.21 o 
   9  13   3       49.32       37.66    151.24 o 
  10  13   3        0.96        2.89    175.93 o 
 -10  14   3        6.41      -42.30    145.04 o 
  -9  14   3       14.67       75.97    140.91 o 
  -8  14   3        9.80       82.59     97.39 o 
  -7  14   3      175.44      200.70     71.15 o 
  -6  14   3      723.85      848.65     80.80 o 
  -5  14   3      131.45       82.97     58.89 o 
  -4  14   3     9142.77     8516.31    203.33 o 
  -3  14   3      143.34      112.46     39.49 o 
  -2  14   3     3909.97     3654.16    108.70 o 
  -1  14   3       77.15       58.15     33.73 o 
   0  14   3    11713.78    11297.86    307.89 o 
   1  14   3        1.59        1.67     39.16 o 
   2  14   3      448.38      587.36     62.48 o 
   3  14   3      189.12      202.42     62.03 o 
   4  14   3      102.25      197.56     48.58 o 
   5  14   3      980.31      910.75     92.40 o 
   6  14   3     1803.17     1730.77    164.08 o 
   7  14   3      145.49      112.89     94.50 o 
   8  14   3      105.78        0.86    114.31 o 
   9  14   3        7.59     -110.18    103.81 o 
  10  14   3      144.43       49.56    256.89 o 
 -10  15   3      195.48      219.71    160.54 o 
  -9  15   3       29.07      113.30    138.27 o 
  -8  15   3       13.94       10.72     91.17 o 
  -7  15   3       85.84       59.93     75.63 o 
  -6  15   3        3.33       71.05     63.59 o 
  -5  15   3       14.94      -45.22     60.48 o 
  -4  15   3      791.47      912.07     58.44 o 
  -3  15   3        2.37      -22.91     38.53 o 
  -2  15   3      260.98      398.52     72.41 o 
  -1  15   3      895.39      995.49     67.88 o 
   0  15   3       71.92       86.41     44.64 o 
   1  15   3      405.64      475.56     52.01 o 
   2  15   3     1180.77     1212.66     70.84 o 
   3  15   3       21.07       -4.82     47.30 o 
   4  15   3      245.68      294.90     51.72 o 
   5  15   3      165.46      173.02     79.98 o 
   6  15   3       22.69      -50.96     79.37 o 
   7  15   3       24.93      -13.37     92.43 o 
   8  15   3       23.10       37.32    110.53 o 
   9  15   3        3.87      -85.72    118.17 o 
 -10  16   3      110.60      167.69    161.68 o 
  -9  16   3        4.50       86.57    143.35 o 
  -8  16   3      283.29      390.13    107.19 o 
  -7  16   3      250.83      209.31     77.88 o 
  -6  16   3     1199.58     1381.51     97.42 o 
  -5  16   3      186.73      210.49     62.49 o 
  -4  16   3     3878.86     3843.57    113.15 o 
  -3  16   3       75.62       55.65     40.76 o 
  -2  16   3    11848.94    11204.19    279.13 o 
  -1  16   3       39.55       19.87     35.11 o 
   0  16   3     1832.04     1756.15     79.41 o 
   1  16   3      179.45      190.40     53.93 o 
   2  16   3        2.74        3.51     46.75 o 
   3  16   3      544.13      603.10     66.55 o 
   4  16   3     1936.25     1983.63     97.26 o 
   5  16   3      601.99      612.94    106.72 o 
   6  16   3     2919.86     2704.81    141.07 o 
   7  16   3      117.94      131.34     95.15 o 
   8  16   3      397.45      396.73    165.88 o 
   9  16   3        1.96      -45.68    114.80 o 
 -10  17   3       18.98      179.70    153.08 o 
  -9  17   3        5.40       89.73    148.27 o 
  -8  17   3      114.02      196.71    105.37 o 
  -7  17   3       33.80       25.37     77.45 o 
  -6  17   3      329.60      458.51     77.70 o 
  -5  17   3       77.94      122.92     67.16 o 
  -4  17   3      162.15      273.75     52.41 o 
  -3  17   3       20.36      -12.30     43.36 o 
  -2  17   3      148.00      233.59     46.14 o 
  -1  17   3        4.08      -46.83     45.19 o 
   0  17   3        5.36       14.52     45.62 o 
   1  17   3      118.26      153.26     48.48 o 
   2  17   3       20.72      -13.62     75.04 o 
   3  17   3      651.10      592.00     68.12 o 
   4  17   3     4868.97     4084.64    131.81 o 
   5  17   3       33.76       32.89     75.57 o 
   6  17   3      417.72      442.19     96.79 o 
   7  17   3       77.54      -30.52     95.37 o 
   8  17   3       15.59      -10.96    112.26 o 
   9  17   3        2.13     -122.99    111.94 o 
 -10  18   3       93.39      197.59    155.42 o 
  -9  18   3       27.98       17.69    149.16 o 
  -8  18   3      694.00      583.59    113.80 o 
  -7  18   3      176.16      269.64     85.50 o 
  -6  18   3        6.89       25.80     75.16 o 
  -5  18   3      198.51      192.79     72.08 o 
  -4  18   3     4326.86     4076.07    119.32 o 
  -3  18   3      149.56      124.75     43.81 o 
  -2  18   3     3859.16     3517.41    155.33 o 
  -1  18   3        0.67      -28.62     46.83 o 
   0  18   3     2789.73     2824.18    108.32 o 
   1  18   3      160.31      192.34     53.04 o 
   2  18   3      244.47      371.11     62.24 o 
   3  18   3      121.04      106.75     59.14 o 
   4  18   3     2045.82     1927.89    105.82 o 
   5  18   3       75.62      -26.72     82.05 o 
   6  18   3      170.25       42.32     91.35 o 
   7  18   3      104.18      -11.75     96.28 o 
   8  18   3      176.33      185.22    118.55 o 
   9  18   3        0.36       -6.62    120.27 o 
  -9  19   3      127.29       82.01    151.00 o 
  -8  19   3        2.59      -21.80    100.95 o 
  -7  19   3       22.45       28.37     85.81 o 
  -6  19   3      472.83      417.84     82.13 o 
  -5  19   3      826.42      877.28     85.83 o 
  -4  19   3       52.01      138.53     64.35 o 
  -3  19   3      221.74      255.63     54.65 o 
  -2  19   3     2501.97     2316.75    226.88 o 
  -1  19   3       46.04       57.87     52.64 o 
   0  19   3     7505.67     7311.11    216.08 o 
   1  19   3      467.10      476.85     73.65 o 
   2  19   3     6195.56     5540.63    176.67 o 
   3  19   3       49.75       58.58     70.68 o 
   4  19   3      245.99      259.28     68.03 o 
   5  19   3       37.80      -19.14     81.00 o 
   6  19   3      350.98      283.66     97.85 o 
   7  19   3        5.01     -113.38     99.67 o 
   8  19   3        0.05     -122.95    113.58 o 
   9  19   3       46.90        0.05    128.08 o 
  -9  20   3      190.75      159.61    156.95 o 
  -8  20   3        0.92      -33.18    100.18 o 
  -7  20   3      279.64      303.46     89.71 o 
  -6  20   3      464.46      694.98     91.46 o 
  -5  20   3       97.19      150.08     73.34 o 
  -4  20   3      491.84      620.88     85.88 o 
  -3  20   3      920.53      980.90    105.25 o 
  -2  20   3     1852.44     1817.19     90.99 o 
  -1  20   3       27.16      -34.55     53.84 o 
   0  20   3      330.43      506.67     60.82 o 
   1  20   3      311.73      273.61     56.67 o 
   2  20   3      338.61      454.02     75.47 o 
   3  20   3       47.52       19.52     62.00 o 
   4  20   3     1033.96     1216.06     88.26 o 
   5  20   3       40.77       -1.43     81.27 o 
   6  20   3      876.55      941.31    117.47 o 
   7  20   3       15.27      -46.99    103.04 o 
   8  20   3       30.02      -19.42    114.42 o 
   9  20   3        1.66       27.66    131.92 o 
  -9  21   3        0.14      -49.99    230.20 o 
  -8  21   3      750.31      786.51    126.25 o 
  -7  21   3      273.17      381.67     94.81 o 
  -6  21   3     1107.87     1215.76    104.38 o 
  -5  21   3      361.94      350.97     84.78 o 
  -4  21   3      113.45      283.69     77.51 o 
  -3  21   3      959.63      907.47     75.96 o 
  -2  21   3     2377.60     2188.49    106.46 o 
  -1  21   3      129.95      147.47     61.07 o 
   0  21   3     5516.83     5204.49    167.71 o 
   1  21   3       33.87       40.04     59.06 o 
   2  21   3     7846.48     7647.11    230.73 o 
   3  21   3       55.76       69.39     65.39 o 
   4  21   3     2635.80     2532.85    114.65 o 
   5  21   3        3.00      -83.59     87.25 o 
   6  21   3       25.87      -34.83     96.79 o 
   7  21   3      318.69      220.08    111.60 o 
   8  21   3      148.18      203.50    121.72 o 
  -9  22   3        0.33        8.19    240.09 o 
  -8  22   3       18.62     -173.95    136.21 o 
  -7  22   3       10.10      -70.29     96.95 o 
  -6  22   3       98.22       12.65     95.05 o 
  -5  22   3        1.62      -75.11     78.29 o 
  -4  22   3       94.68      138.76     80.71 o 
  -3  22   3      206.53      163.57     66.16 o 
  -2  22   3      624.11      786.23     80.49 o 
  -1  22   3      155.27      154.18     64.11 o 
   0  22   3       34.67      168.94     64.03 o 
   1  22   3       75.73       61.67     64.11 o 
   2  22   3       35.61      169.83    128.77 o 
   3  22   3        9.75      -42.33     61.77 o 
   4  22   3        0.13      -27.85     70.11 o 
   5  22   3       48.70       52.12    111.21 o 
   6  22   3        1.28       -9.46     96.61 o 
   7  22   3      110.48       85.07    111.52 o 
   8  22   3      137.10      144.87    145.14 o 
  -8  23   3       50.27     -147.16    172.30 o 
  -7  23   3      143.35      389.16    133.47 o 
  -6  23   3      228.84      229.27    102.71 o 
  -5  23   3        6.94      -43.29     87.58 o 
  -4  23   3      534.16      482.54     87.37 o 
  -3  23   3     1484.39     1508.20     98.33 o 
  -2  23   3       80.79      163.21     70.16 o 
  -1  23   3      131.81      168.87     64.75 o 
   0  23   3     2942.40     2911.26    122.73 o 
   1  23   3       54.16        6.76     63.64 o 
   2  23   3     3894.60     3797.86    145.01 o 
   3  23   3       56.06       38.70     75.83 o 
   4  23   3     1417.97     1494.32    128.53 o 
   5  23   3      150.64      157.28    121.60 o 
   6  23   3     1558.09     1349.59    151.33 o 
   7  23   3      125.78       72.93    150.74 o 
   8  23   3        1.63      -93.18    117.97 o 
  -8  24   3       76.31     -112.14    178.79 o 
  -7  24   3      423.59      339.14    140.03 o 
  -6  24   3       23.57       43.17    123.27 o 
  -5  24   3       14.38       15.42     94.56 o 
  -4  24   3     1799.87     1694.15    118.73 o 
  -3  24   3       43.32       49.81     66.27 o 
  -2  24   3     3799.53     3681.93    181.04 o 
  -1  24   3      934.52      950.01     86.13 o 
   0  24   3     1425.27     1480.25     95.89 o 
   1  24   3       17.78       99.34     68.03 o 
   2  24   3      781.44      934.87     89.15 o 
   3  24   3      272.66      345.59     79.58 o 
   4  24   3       22.53      156.05     75.74 o 
   5  24   3      449.12      452.25    120.80 o 
   6  24   3      377.43      343.09    108.18 o 
   7  24   3      278.86      266.96    122.08 o 
   8  24   3      209.95      -27.73    129.63 o 
  -8  25   3      309.66      140.10    195.74 o 
  -7  25   3        7.21       27.15    137.08 o 
  -6  25   3       90.47      197.36    128.35 o 
  -5  25   3       10.04       43.81    140.38 o 
  -4  25   3      702.03      661.76     94.04 o 
  -3  25   3        4.36       25.94     72.47 o 
  -2  25   3      579.83      688.75     79.55 o 
  -1  25   3       31.63       64.81     67.89 o 
   0  25   3      285.63      281.16     72.57 o 
   1  25   3      566.99      620.61     85.02 o 
   2  25   3     2075.97     2157.80    115.00 o 
   3  25   3       17.83       67.17     78.60 o 
   4  25   3     1542.81     1549.46    111.89 o 
   5  25   3       59.94       95.93    121.11 o 
   6  25   3      250.29      156.57    133.25 o 
   7  25   3       34.11        4.81    115.56 o 
  -8  26   3        1.23      -53.67    195.74 o 
  -7  26   3       17.46      -67.32    121.20 o 
  -6  26   3      871.57      943.55    152.77 o 
  -5  26   3      185.78      242.80    115.33 o 
  -4  26   3      460.41      537.63    227.09 o 
  -3  26   3       21.35       17.84     84.86 o 
  -2  26   3      453.50      567.26     76.97 o 
  -1  26   3       49.46       70.20     68.56 o 
   0  26   3     1423.63     1526.92    159.90 o 
   1  26   3      266.06      308.96     81.85 o 
   2  26   3     2051.89     1976.37    114.67 o 
   3  26   3       29.01      -13.82     73.78 o 
   4  26   3      400.25      346.03     87.23 o 
   5  26   3      423.95      404.12    127.98 o 
   6  26   3      190.42      157.78    165.94 o 
   7  26   3      148.89       -2.52    115.97 o 
  -7  27   3       55.82      123.57    133.43 o 
  -6  27   3       32.60      -65.58    130.91 o 
  -5  27   3       30.75       69.21    127.42 o 
  -4  27   3      675.76      667.34    119.09 o 
  -3  27   3      478.11      447.99     91.45 o 
  -2  27   3        7.67       49.31     83.44 o 
  -1  27   3       39.95      128.70     77.51 o 
   0  27   3      929.79      912.02     95.21 o 
   1  27   3        4.10       41.41     76.76 o 
   2  27   3        9.16       21.77     78.47 o 
   3  27   3      177.06      136.47     85.02 o 
   4  27   3       69.04      -29.17     80.85 o 
   5  27   3       76.92        5.93    125.78 o 
   6  27   3        7.51      -40.03    136.68 o 
   7  27   3       16.80      -89.54    149.86 o 
  -7  28   3       52.31       -6.57    131.18 o 
  -6  28   3       97.51        8.01    133.89 o 
  -5  28   3        4.27      -37.78    120.53 o 
  -4  28   3     1021.21     1140.56    140.45 o 
  -3  28   3       12.81       90.90     88.58 o 
  -2  28   3     3852.06     3850.06    200.12 o 
  -1  28   3        6.93       54.92     75.20 o 
   0  28   3      380.33      552.65     93.15 o 
   1  28   3        0.87       -2.98     71.91 o 
   2  28   3      110.11       15.73     83.06 o 
   3  28   3       69.31      176.17     91.29 o 
   4  28   3      646.04      751.82    128.72 o 
   5  28   3      163.94      193.74    127.86 o 
   6  28   3      421.68      380.72    140.28 o 
  -7  29   3       53.31      156.34    156.11 o 
  -6  29   3       84.69      135.43    150.13 o 
  -5  29   3       71.60        3.33    120.27 o 
  -4  29   3       17.08      -92.16    116.55 o 
  -3  29   3        9.85       62.89    111.47 o 
  -2  29   3      641.61      898.25    103.84 o 
  -1  29   3        2.99       13.91     84.93 o 
   0  29   3      885.35      996.67    103.44 o 
   1  29   3      145.23      254.91     89.10 o 
   2  29   3      342.01      363.60     95.74 o 
   3  29   3      204.96      100.66     89.07 o 
   4  29   3      154.08      215.80    126.23 o 
   5  29   3        2.51     -187.29    124.86 o 
   6  29   3      155.97       74.00    146.10 o 
  -6  30   3       94.19      205.02    153.80 o 
  -5  30   3       49.62       -3.40    138.38 o 
  -4  30   3      737.63      687.17    135.57 o 
  -3  30   3        0.71      -86.32    154.08 o 
  -2  30   3     1630.96     1800.75    145.29 o 
  -1  30   3        7.64      -41.56     91.77 o 
   0  30   3     1228.50     1390.74    115.51 o 
   1  30   3       80.37      118.49     88.97 o 
   2  30   3       53.49        1.36     89.64 o 
   3  30   3       31.49       45.44     99.47 o 
   4  30   3      336.76      320.73    132.19 o 
   5  30   3        1.56      -21.66    135.87 o 
  -6  31   3      224.23        3.04    149.24 o 
  -5  31   3      107.52        7.67    128.33 o 
  -4  31   3       97.67      133.39    126.66 o 
  -3  31   3       79.05      226.11    127.60 o 
  -2  31   3       30.44      103.33    104.08 o 
  -1  31   3        6.35      130.11    129.60 o 
   0  31   3     1156.81     1333.78    167.43 o 
   1  31   3       75.69        6.37     87.89 o 
   2  31   3     1690.43     1760.15    131.15 o 
   3  31   3       54.06       88.85     90.09 o 
   4  31   3     1593.69     1840.21    178.15 o 
   5  31   3       14.11       38.73    127.98 o 
  -5  32   3       37.70     -119.14    145.32 o 
  -4  32   3       82.31      145.69    139.78 o 
  -3  32   3       52.66       36.08    122.06 o 
  -2  32   3        7.00       63.29     94.40 o 
  -1  32   3      124.14      234.04    100.01 o 
   0  32   3      240.85      364.72    103.56 o 
   1  32   3       36.05        8.67     91.04 o 
   2  32   3        2.74       20.15     96.99 o 
   3  32   3        0.94      -10.75     94.17 o 
   4  32   3       10.15       63.54    138.37 o 
  -4  33   3       98.79      126.20    140.98 o 
  -3  33   3      200.61      206.70    137.21 o 
  -2  33   3       68.23       92.82    103.53 o 
  -1  33   3        2.81        9.39    132.33 o 
   0  33   3     2193.41     2388.62    141.53 o 
   1  33   3       13.43       23.34     92.56 o 
   2  33   3     1867.46     1907.29    266.33 o 
   3  33   3        4.87      -82.72     96.23 o 
   4  33   3      309.75      131.60    127.04 o 
  -3  34   3       70.08      198.03    195.74 o 
  -2  34   3      405.98      352.52    115.34 o 
  -1  34   3      121.07      111.11    109.27 o 
   0  34   3      295.35      438.01    108.72 o 
   1  34   3        2.05       87.11     97.31 o 
   2  34   3      120.71      146.97    167.46 o 
   3  34   3       91.48       61.50    178.65 o 
  -2  35   3      159.37      163.21    114.24 o 
  -1  35   3        0.77      -59.86    107.54 o 
   0  35   3      732.26      894.84    143.94 o 
   1  35   3        5.64       -0.35    108.25 o 
   2  35   3      788.62      898.36    299.97 o 
 -11   0   4        2.16        9.60    242.91 o 
 -10   0   4      549.88      626.77    231.90 o 
  -9   0   4        3.27      -35.59    193.20 o 
  -8   0   4        7.89      -74.29    171.45 o 
  -7   0   4      755.07      767.15    178.23 o 
  -6   0   4     1781.35     1646.44    213.54 o 
  -5   0   4      796.52      893.69    153.09 o 
  -4   0   4      967.91     1080.23     64.34 o 
  -3   0   4     1894.75     2333.63    102.07 o 
  -2   0   4   100772.40   105821.09   3584.80 o 
   0   0   4    33416.89    35157.89   1519.90 o 
   2   0   4    15636.32    16723.38    764.61 o 
   3   0   4       58.78      -15.54     96.32 o 
   4   0   4      705.00      803.98    138.12 o 
   5   0   4      438.68      474.79     95.23 o 
   6   0   4      228.24      173.90    106.75 o 
   7   0   4      137.73       86.12    124.58 o 
   8   0   4     1311.96     1459.11    185.07 o 
   9   0   4       91.35     -266.92    177.95 o 
  10   0   4      115.51     -159.75    465.63 o 
 -11   1   4        1.04       46.10    166.68 o 
 -10   1   4       52.56       76.42    142.49 o 
  -9   1   4        0.61      -71.59    138.61 o 
  -8   1   4        0.54      111.82    108.87 o 
  -7   1   4       12.89       57.24    100.86 o 
  -6   1   4      758.98      627.67    109.29 o 
  -5   1   4        8.75       64.28     79.82 o 
  -4   1   4    13682.46    13248.04    801.33 o 
  -3   1   4       32.47      -15.48     24.26 o 
  -2   1   4        3.94      242.87    114.25 o 
  -1   1   4      285.61      538.23     53.94 o 
   0   1   4     3895.13     4089.68    155.83 o 
   1   1   4      113.18      158.49     58.81 o 
   2   1   4       52.09      207.69     68.29 o 
   3   1   4      165.86      889.81     99.87 o 
   4   1   4      596.38      799.95     70.19 o 
   5   1   4       12.17       21.99     55.98 o 
   6   1   4       31.23      -78.60     67.21 o 
   7   1   4        0.86       -2.06     81.20 o 
   8   1   4        6.13     -140.97     93.98 o 
   9   1   4        3.54     -154.17    102.78 o 
  10   1   4        0.12     -279.89    194.13 o 
 -11   2   4       21.73     -106.67    157.57 o 
 -10   2   4       72.66      -37.86    152.49 o 
  -9   2   4      113.69      -87.22    117.86 o 
  -8   2   4      370.99      247.41    120.47 o 
  -7   2   4      520.30      555.59    178.79 o 
  -6   2   4      178.65      436.60    106.20 o 
  -5   2   4       15.85       46.03    107.62 o 
  -4   2   4     5229.84     5118.74    170.71 o 
  -3   2   4       35.63      586.41     55.49 o 
  -2   2   4      533.21      497.69     51.78 o 
  -1   2   4     1609.37     1999.64     89.75 o 
   0   2   4     9780.05    10162.23    360.41 o 
   1   2   4        1.56       37.57     52.96 o 
   2   2   4    11765.91    11567.66    388.74 o 
   3   2   4       84.54      314.82     57.08 o 
   4   2   4      134.63      140.83     52.29 o 
   5   2   4      301.59      295.18     65.29 o 
   6   2   4      290.30      400.79     75.88 o 
   7   2   4      231.12      202.09     85.58 o 
   8   2   4        5.69     -100.98     97.71 o 
   9   2   4       96.22     -219.34    146.23 o 
  10   2   4        5.24      -39.46    165.73 o 
 -11   3   4        0.20       16.17    159.58 o 
 -10   3   4       33.35      105.87    145.77 o 
  -9   3   4       39.70       97.66    151.68 o 
  -8   3   4       69.75      109.88    117.34 o 
  -7   3   4       64.57      193.89    103.60 o 
  -6   3   4     2968.16     3040.97    184.31 o 
  -5   3   4      317.70      502.50    107.05 o 
  -4   3   4     3522.69     3510.05    148.52 o 
  -3   3   4      881.74     1054.69     45.25 o 
  -2   3   4     3865.71     3813.41    110.10 o 
  -1   3   4       12.41       70.94     48.26 o 
   0   3   4      921.45     1180.05     82.11 o 
   1   3   4      104.68      322.57     91.23 o 
   2   3   4     9015.29     9601.70    469.02 o 
   3   3   4      296.53      476.38     63.21 o 
   4   3   4     2957.21     2915.50    113.56 o 
   5   3   4       56.46      180.41     62.98 o 
   6   3   4     1331.44     1523.26    106.55 o 
   7   3   4       11.27       33.56     84.96 o 
   8   3   4      297.45      182.81    100.25 o 
   9   3   4        2.98     -238.07    158.71 o 
  10   3   4       12.14     -231.26    154.17 o 
 -11   4   4       28.16       99.22    171.85 o 
 -10   4   4      180.42       74.57    148.35 o 
  -9   4   4        8.98       32.82    133.12 o 
  -8   4   4      226.50      219.02    132.50 o 
  -7   4   4       22.92      -69.99    100.25 o 
  -6   4   4      852.06      831.85    119.59 o 
  -5   4   4       32.39      154.36     80.49 o 
  -4   4   4      641.15      786.76     61.34 o 
  -3   4   4        9.17       55.00     26.83 o 
  -2   4   4     1069.99     1082.42     51.83 o 
  -1   4   4       26.26      185.70     39.79 o 
   0   4   4     2034.34     2006.52    101.64 o 
   1   4   4        7.26      -38.78     52.48 o 
   2   4   4      960.91     1065.31    195.04 o 
   3   4   4       17.60       28.89     39.17 o 
   4   4   4     1083.50     1452.85     86.83 o 
   5   4   4       67.76      153.91     60.14 o 
   6   4   4      143.07      273.90     76.10 o 
   7   4   4       71.15       60.88     82.97 o 
   8   4   4      368.55      356.95    107.69 o 
   9   4   4       11.38     -218.08    145.99 o 
  10   4   4      111.38     -170.99    462.52 o 
 -11   5   4        0.38       15.80    164.71 o 
 -10   5   4        0.14       13.17    146.08 o 
  -9   5   4       87.46      -33.50    132.40 o 
  -8   5   4      208.82      312.46    129.37 o 
  -7   5   4      370.09      503.57    151.26 o 
  -6   5   4      801.59      946.28    128.00 o 
  -5   5   4      320.00      869.06     83.90 o 
  -4   5   4     5392.62     4796.01    164.13 o 
  -3   5   4     2236.57     2203.20     91.09 o 
  -2   5   4     4589.52     4632.79    130.27 o 
  -1   5   4        4.02       57.49     35.88 o 
   0   5   4      487.70      521.88     60.55 o 
   1   5   4       86.50      293.85     46.03 o 
   2   5   4     2245.85     2141.87     91.80 o 
   3   5   4      560.97      712.40     62.38 o 
   4   5   4    10167.50     9390.66    262.09 o 
   5   5   4       93.89      141.43     62.98 o 
   6   5   4     1978.86     2189.23    116.08 o 
   7   5   4        5.07      -14.93     81.54 o 
   8   5   4      834.63      783.16    117.65 o 
   9   5   4       15.01     -235.33    156.89 o 
  10   5   4       11.36     -100.34    156.93 o 
 -11   6   4       45.30      183.11    168.67 o 
 -10   6   4      199.47      345.31    167.62 o 
  -9   6   4        2.03       -3.13    132.10 o 
  -8   6   4       78.37      109.03    153.23 o 
  -7   6   4       84.53      184.80    116.89 o 
  -6   6   4       70.00      111.79     88.44 o 
  -5   6   4      890.49     1027.64     72.91 o 
  -4   6   4      148.20      169.52     46.30 o 
  -3   6   4      749.62      661.90     41.09 o 
  -2   6   4      542.46      698.18     51.60 o 
  -1   6   4     2465.70     2560.09     95.24 o 
   0   6   4       11.52      210.03     72.17 o 
   1   6   4        0.41      -23.88     74.06 o 
   2   6   4       57.84       84.35     45.20 o 
   3   6   4       35.15        1.19     56.04 o 
   4   6   4      406.06      739.75     74.49 o 
   5   6   4      242.38      163.34     74.55 o 
   6   6   4     1362.03     1765.91    124.03 o 
   7   6   4        1.46       17.20     89.62 o 
   8   6   4      358.61      198.71    121.45 o 
   9   6   4        0.19     -191.29    127.53 o 
  10   6   4      118.10      123.96    229.76 o 
 -11   7   4       13.48       21.31    160.53 o 
 -10   7   4      319.67      340.84    161.62 o 
  -9   7   4        7.47       11.58    133.59 o 
  -8   7   4     1893.93     1916.78    285.85 o 
  -7   7   4       81.92      588.35    185.57 o 
  -6   7   4      404.21      513.87    109.59 o 
  -5   7   4      173.34      429.85     61.52 o 
  -4   7   4      188.33      250.08     51.17 o 
  -3   7   4      213.23      309.70     47.37 o 
  -2   7   4     2785.30     2716.20     96.40 o 
  -1   7   4      603.27      731.39     53.75 o 
   0   7   4     2311.58     2212.13    102.44 o 
   1   7   4       75.48      126.42     46.63 o 
   2   7   4     3047.98     2898.46    108.78 o 
   3   7   4      170.78      155.50     44.73 o 
   4   7   4     3577.54     3470.53    127.25 o 
   5   7   4      185.42      172.98     63.01 o 
   6   7   4     6989.34     6102.28    196.81 o 
   7   7   4       49.12       64.26     73.84 o 
   8   7   4     1046.48      793.68    100.64 o 
   9   7   4      100.90      -13.81    134.49 o 
  10   7   4      205.78       24.77    182.06 o 
 -11   8   4        1.27      117.65    163.02 o 
 -10   8   4      658.49      667.70    164.13 o 
  -9   8   4        0.95      173.92    145.46 o 
  -8   8   4       14.02      163.82    124.53 o 
  -7   8   4      174.89      245.42    111.83 o 
  -6   8   4       33.00       82.71     97.88 o 
  -5   8   4       74.45      363.41     64.02 o 
  -4   8   4      863.27      855.70     64.62 o 
  -3   8   4      459.44      866.00     63.39 o 
  -2   8   4     4729.31     4505.31    142.12 o 
  -1   8   4      466.39      846.78     51.90 o 
   0   8   4    11218.10    11069.38    304.10 o 
   1   8   4       14.34      286.60     49.49 o 
   2   8   4     9954.91     9689.95    296.93 o 
   3   8   4        1.03      -18.71     42.99 o 
   4   8   4     4195.66     4085.45    118.37 o 
   5   8   4       18.12        0.74     60.14 o 
   6   8   4     2653.13     2555.15    118.12 o 
   7   8   4      174.99      181.65     79.82 o 
   8   8   4     1794.31     1697.24    120.73 o 
   9   8   4       59.26      146.71    141.83 o 
  10   8   4       28.16     -115.36    193.11 o 
 -11   9   4      120.59      316.97    180.81 o 
 -10   9   4      101.03       94.00    151.19 o 
  -9   9   4       19.49      234.73     99.99 o 
  -8   9   4       10.23       25.95    129.52 o 
  -7   9   4      148.30      114.01    113.57 o 
  -6   9   4     1185.41     1123.97    130.12 o 
  -5   9   4       80.84      207.42     60.34 o 
  -4   9   4     2516.67     2437.38    106.25 o 
  -3   9   4       14.51      206.85     41.12 o 
  -2   9   4      361.75      299.06     45.56 o 
  -1   9   4      396.45      383.37     59.05 o 
   0   9   4      244.46      356.88     43.04 o 
   1   9   4       29.94       14.31     42.75 o 
   2   9   4     2774.17     3024.71    114.18 o 
   3   9   4        5.35      117.91     44.52 o 
   4   9   4     1568.56     1688.44     76.72 o 
   5   9   4        3.08       74.54     58.85 o 
   6   9   4       12.35      -19.64     65.84 o 
   7   9   4        3.56       28.54     77.05 o 
   8   9   4      643.67      648.28    113.80 o 
   9   9   4        0.29     -133.42     88.95 o 
  10   9   4       36.24      -48.46     92.47 o 
 -10  10   4       68.14      281.69    154.97 o 
  -9  10   4      165.11      321.27    126.59 o 
  -8  10   4      215.06      342.99     99.11 o 
  -7  10   4      721.02      650.15     94.87 o 
  -6  10   4      322.69      379.69    107.36 o 
  -5  10   4      842.03      863.03     83.32 o 
  -4  10   4     1104.40     1162.30    110.04 o 
  -3  10   4      180.40      553.37     51.33 o 
  -2  10   4     6682.95     6120.79    164.05 o 
  -1  10   4      150.69     1130.77     60.09 o 
   0  10   4    18090.75    17216.56    416.53 o 
   1  10   4      182.15      575.54     58.60 o 
   2  10   4     5862.86     5829.05    179.77 o 
   3  10   4       15.11       66.57     46.80 o 
   4  10   4       84.11      110.62     40.33 o 
   5  10   4      408.27      373.61     69.15 o 
   6  10   4       27.84        6.77     69.19 o 
   7  10   4      428.65      469.00    106.01 o 
   8  10   4      776.78      807.45    115.61 o 
   9  10   4      187.53       38.09     97.66 o 
 -10  11   4       12.81       73.67    152.34 o 
  -9  11   4       63.42      192.58    153.71 o 
  -8  11   4       58.56        7.08     88.45 o 
  -7  11   4        8.79       47.28     82.58 o 
  -6  11   4      304.36      243.55     78.23 o 
  -5  11   4       86.80       14.02     51.25 o 
  -4  11   4      161.55      168.95     50.22 o 
  -3  11   4       18.89       76.83     36.70 o 
  -2  11   4      709.82      807.89     53.55 o 
  -1  11   4       31.50      102.76     38.88 o 
   0  11   4     1640.36     1712.99     70.83 o 
   1  11   4        3.90       42.89     46.67 o 
   2  11   4     1014.91     1142.96     80.86 o 
   3  11   4      112.18       56.91     48.37 o 
   4  11   4      102.11      140.97     77.75 o 
   5  11   4       84.48      176.12     65.88 o 
   6  11   4       51.19      -28.40     87.02 o 
   7  11   4       24.63       39.03     89.28 o 
   8  11   4       30.01       54.49     98.67 o 
   9  11   4        6.42      -64.18    107.97 o 
 -10  12   4       14.21     -121.17    144.54 o 
  -9  12   4      198.45      251.72    103.01 o 
  -8  12   4        1.58      -11.37    105.77 o 
  -7  12   4      760.76      716.66    105.99 o 
  -6  12   4       34.69        2.78     78.62 o 
  -5  12   4      428.34      479.13     64.61 o 
  -4  12   4      874.95      831.29     69.18 o 
  -3  12   4      284.45      523.81     46.50 o 
  -2  12   4     5514.98     5346.82    148.52 o 
  -1  12   4        1.22      246.88     41.03 o 
   0  12   4     4664.08     4358.01    126.28 o 
   1  12   4        4.78      344.91     53.87 o 
   2  12   4     4133.87     3589.28    127.42 o 
   3  12   4      412.87      430.23     59.48 o 
   4  12   4      727.66      798.32     70.61 o 
   5  12   4      321.52      255.63     82.57 o 
   6  12   4      150.93      139.72     89.69 o 
   7  12   4      272.80      307.55    100.23 o 
   8  12   4        6.87     -103.94     95.05 o 
   9  12   4      126.98       49.15    108.72 o 
 -10  13   4       11.63       67.53    157.88 o 
  -9  13   4       92.94      168.16    110.93 o 
  -8  13   4       95.39      143.94     96.42 o 
  -7  13   4        1.07       67.98     90.06 o 
  -6  13   4      575.66      570.12     92.99 o 
  -5  13   4      363.47      473.60     68.30 o 
  -4  13   4      415.35      383.93     58.74 o 
  -3  13   4      431.22      467.68     48.28 o 
  -2  13   4     2142.38     2152.25     82.08 o 
  -1  13   4       56.32       29.49     37.76 o 
   0  13   4      320.07      386.54     43.80 o 
   1  13   4        1.05      100.15     47.83 o 
   2  13   4      521.06      579.02     61.54 o 
   3  13   4      214.08      252.75     64.24 o 
   4  13   4      816.85      975.29     75.33 o 
   5  13   4      238.03      292.34     84.43 o 
   6  13   4     2139.62     2177.56    145.29 o 
   7  13   4       57.32       59.87    104.52 o 
   8  13   4      192.17       79.32    106.61 o 
   9  13   4       23.42     -170.11    141.52 o 
 -10  14   4      176.17      269.62    166.13 o 
  -9  14   4        6.00       -8.38    167.59 o 
  -8  14   4       53.65      114.71    100.56 o 
  -7  14   4        3.90       49.85     90.97 o 
  -6  14   4      635.33      571.50     75.86 o 
  -5  14   4      375.27      401.10     68.85 o 
  -4  14   4       27.74       88.79     54.84 o 
  -3  14   4       82.43      171.49     42.53 o 
  -2  14   4    13636.33    12408.52    309.51 o 
  -1  14   4       79.20      570.75     65.29 o 
   0  14   4     9074.49     9080.20    260.43 o 
   1  14   4       10.41      724.90    108.76 o 
   2  14   4     1163.82     1306.96     80.92 o 
   3  14   4       42.42      -13.32     80.68 o 
   4  14   4       12.91       97.10     53.57 o 
   5  14   4      124.77       49.87     84.23 o 
   6  14   4      323.34      326.85     96.04 o 
   7  14   4        8.74      -46.21     92.68 o 
   8  14   4      359.64      366.39    113.89 o 
   9  14   4        0.69     -145.53    106.22 o 
 -10  15   4       94.89      -90.54    157.17 o 
  -9  15   4       76.38       81.80    111.18 o 
  -8  15   4       13.03       78.92    105.47 o 
  -7  15   4       45.82       42.25     92.37 o 
  -6  15   4      259.80      408.22     98.11 o 
  -5  15   4       47.83      483.01     70.79 o 
  -4  15   4     5556.79     4742.40    226.60 o 
  -3  15   4     1059.67     1162.91     64.16 o 
  -2  15   4      910.98     1027.21     67.64 o 
  -1  15   4       53.57      174.33     49.52 o 
   0  15   4     2030.80     2106.01     96.20 o 
   1  15   4       28.31      102.37     51.00 o 
   2  15   4     2118.04     2138.96    130.11 o 
   3  15   4      689.17      896.45     74.37 o 
   4  15   4     5605.47     5292.18    175.91 o 
   5  15   4      127.65      113.48     84.02 o 
   6  15   4      206.76      199.48     94.74 o 
   7  15   4       10.53      -70.81    100.75 o 
   8  15   4      137.68       92.16    111.43 o 
   9  15   4       21.52      -45.21    108.69 o 
 -10  16   4        0.74      -23.48    157.31 o 
  -9  16   4        0.76     -157.49    105.00 o 
  -8  16   4      130.83      125.01    104.86 o 
  -7  16   4      111.01      121.47     98.99 o 
  -6  16   4      276.01      236.14     73.74 o 
  -5  16   4       53.34       78.84     66.41 o 
  -4  16   4      400.65      493.70     67.32 o 
  -3  16   4      302.92      242.27     48.80 o 
  -2  16   4      558.51      521.58     62.81 o 
  -1  16   4       17.78        7.75     52.99 o 
   0  16   4        4.13       50.47     55.46 o 
   1  16   4        6.45        6.04     54.01 o 
   2  16   4      104.38      205.35     60.61 o 
   3  16   4      200.49      183.13     60.51 o 
   4  16   4      311.88      555.16     69.21 o 
   5  16   4       49.49        8.37     78.18 o 
   6  16   4      127.41      112.36     93.87 o 
   7  16   4        1.26     -148.88     99.25 o 
   8  16   4       36.93      -28.99    103.20 o 
   9  16   4        4.11     -134.73    145.87 o 
  -9  17   4        5.89       24.32    112.88 o 
  -8  17   4      682.50      830.89    162.15 o 
  -7  17   4        1.51      122.83     99.29 o 
  -6  17   4     1783.90     1956.72    140.00 o 
  -5  17   4      648.20     1124.90     91.43 o 
  -4  17   4     2240.38     2049.72    123.97 o 
  -3  17   4       34.52      434.19     59.91 o 
  -2  17   4      952.27     1075.91     81.69 o 
  -1  17   4       96.06      139.54     57.43 o 
   0  17   4       83.70      142.37     57.82 o 
   1  17   4      346.96      338.33     61.55 o 
   2  17   4     6282.97     6327.75    301.55 o 
   3  17   4      128.93      171.97     63.46 o 
   4  17   4     5157.86     5155.27    175.53 o 
   5  17   4        1.26      143.60    102.45 o 
   6  17   4      422.78      424.36    103.43 o 
   7  17   4        7.87        3.33     95.54 o 
   8  17   4      177.64      260.18    118.60 o 
   9  17   4       43.46      -23.42    118.31 o 
  -9  18   4       11.54       73.12    115.77 o 
  -8  18   4      506.93      487.26    157.81 o 
  -7  18   4      331.25      312.79    106.64 o 
  -6  18   4       47.68      120.80     81.19 o 
  -5  18   4       10.38       95.28     74.14 o 
  -4  18   4     1638.20     1677.63    149.72 o 
  -3  18   4       21.98      455.37     67.39 o 
  -2  18   4     1437.63     1650.99     92.67 o 
  -1  18   4      425.90      551.78     83.19 o 
   0  18   4     1932.74     1808.83     95.36 o 
   1  18   4      149.53      284.38     65.50 o 
   2  18   4     6256.65     5781.83    186.70 o 
   3  18   4       52.17      111.35     69.39 o 
   4  18   4     1215.58     1328.54     96.48 o 
   5  18   4       37.87      -39.78    101.09 o 
   6  18   4      205.39      147.96     99.70 o 
   7  18   4       64.45       84.50    101.57 o 
   8  18   4       33.89      -51.75    114.88 o 
  -9  19   4        6.86       99.45    119.45 o 
  -8  19   4       24.50       38.43    113.66 o 
  -7  19   4        0.49      224.67    110.67 o 
  -6  19   4       96.01      115.14     83.45 o 
  -5  19   4        6.77       67.37     81.87 o 
  -4  19   4     1365.19     1439.79    109.20 o 
  -3  19   4       56.84      117.61     60.32 o 
  -2  19   4     2448.72     2351.53    109.33 o 
  -1  19   4      182.65      118.70     64.45 o 
   0  19   4      125.60      250.71     67.80 o 
   1  19   4       61.83      109.43     62.62 o 
   2  19   4       36.28       59.29     61.82 o 
   3  19   4        3.47       78.09     77.72 o 
   4  19   4      992.87     1221.56    156.97 o 
   5  19   4       38.57       61.35    104.21 o 
   6  19   4     1760.65     1711.94    142.06 o 
   7  19   4        0.46      -48.08     98.00 o 
   8  19   4        6.64       60.51    118.76 o 
  -9  20   4      192.37      139.55    122.54 o 
  -8  20   4       42.44     -107.64    113.15 o 
  -7  20   4      119.59      121.15    131.54 o 
  -6  20   4      119.66      149.49     93.90 o 
  -5  20   4        8.28       89.84     81.09 o 
  -4  20   4       34.02      111.80     77.37 o 
  -3  20   4      374.12      364.35     78.02 o 
  -2  20   4     4104.45     3515.62    135.58 o 
  -1  20   4      452.49      621.79     76.58 o 
   0  20   4     3660.82     3474.91    134.74 o 
   1  20   4      109.56      315.99     91.16 o 
   2  20   4     1089.10     1324.30    126.19 o 
   3  20   4       52.78      -36.40     65.90 o 
   4  20   4      666.81      696.04     85.24 o 
   5  20   4      303.66      196.51    115.08 o 
   6  20   4       28.11      222.38    127.84 o 
   7  20   4      145.44       95.05    105.90 o 
   8  20   4      215.93      101.14    118.83 o 
  -9  21   4        6.55      -21.96    146.25 o 
  -8  21   4       59.83      127.29    144.25 o 
  -7  21   4      122.68       58.28    149.56 o 
  -6  21   4        1.23      -77.65     89.78 o 
  -5  21   4      191.54      190.22     90.78 o 
  -4  21   4       44.51       -0.82     80.47 o 
  -3  21   4       63.39      149.38     74.08 o 
  -2  21   4      239.90      408.11     74.92 o 
  -1  21   4       47.71      -44.53     67.42 o 
   0  21   4      197.36      491.38     76.57 o 
   1  21   4      208.94      208.01     75.67 o 
   2  21   4        1.79      167.22     69.43 o 
   3  21   4        9.04       -1.78     67.97 o 
   4  21   4       26.28      109.01     76.02 o 
   5  21   4        1.09       62.56    115.52 o 
   6  21   4       17.20       15.66    119.71 o 
   7  21   4        4.55      -80.89    103.40 o 
   8  21   4       13.14       10.05    117.29 o 
  -8  22   4      125.72      199.00    151.11 o 
  -7  22   4       87.12      -37.48    129.57 o 
  -6  22   4        4.34      -58.33    100.39 o 
  -5  22   4      355.14      510.26     98.64 o 
  -4  22   4      344.75      387.21     87.95 o 
  -3  22   4      448.98      786.03     94.31 o 
  -2  22   4     3490.19     3617.74    207.37 o 
  -1  22   4        0.05      563.94     80.65 o 
   0  22   4     8588.29     8498.79    255.98 o 
   1  22   4       40.37      257.47     71.83 o 
   2  22   4     6035.30     5393.18    184.96 o 
   3  22   4       11.37       -9.46     73.14 o 
   4  22   4     2464.82     2049.59    115.20 o 
   5  22   4       13.81       69.92    117.07 o 
   6  22   4      445.06      604.37    142.19 o 
   7  22   4      179.44      186.25    119.21 o 
  -8  23   4       57.35       58.19    143.39 o 
  -7  23   4       35.46       60.48    167.50 o 
  -6  23   4       16.70      -64.13     98.23 o 
  -5  23   4      147.05      240.53     93.85 o 
  -4  23   4       65.23      126.81     85.33 o 
  -3  23   4      402.57      241.74     84.96 o 
  -2  23   4      909.23     1045.47     95.14 o 
  -1  23   4       37.76        7.14     73.04 o 
   0  23   4        2.54      299.86     75.65 o 
   1  23   4      137.57      145.58     75.25 o 
   2  23   4      215.89      391.54     77.32 o 
   3  23   4      101.48      111.53     77.11 o 
   4  23   4      768.08      857.31    208.46 o 
   5  23   4      302.47      229.13    119.98 o 
   6  23   4      178.36      185.62    129.83 o 
   7  23   4       43.30      164.63    139.01 o 
  -8  24   4      101.77      -59.88    196.59 o 
  -7  24   4       18.15      -46.76    137.49 o 
  -6  24   4        0.68       80.96    105.99 o 
  -5  24   4      106.05       31.10    100.17 o 
  -4  24   4     1143.17     1223.60    115.15 o 
  -3  24   4        4.22      -99.06     77.96 o 
  -2  24   4     1024.39     1177.23    100.89 o 
  -1  24   4      570.05      872.90     91.88 o 
   0  24   4     6305.71     6037.43    203.54 o 
   1  24   4      211.01      333.65     77.44 o 
   2  24   4      188.14      326.12     82.95 o 
   3  24   4        2.13       75.05     78.71 o 
   4  24   4       60.17      142.45     80.51 o 
   5  24   4      158.80      161.37    128.02 o 
   6  24   4       81.43      225.83    130.22 o 
   7  24   4       60.38      -53.01    179.08 o 
  -8  25   4        2.21      -75.42    190.66 o 
  -7  25   4       77.57      134.12    130.71 o 
  -6  25   4     2016.28     1811.79    170.61 o 
  -5  25   4       35.75       67.83     96.98 o 
  -4  25   4      196.58      374.88    102.19 o 
  -3  25   4       28.87       64.76     84.54 o 
  -2  25   4      710.84      732.53     93.40 o 
  -1  25   4      139.10      197.65     82.03 o 
   0  25   4       62.31      251.66     78.24 o 
   1  25   4        0.74      -45.01     73.57 o 
   2  25   4     1620.10     1793.71    119.27 o 
   3  25   4      402.99      311.29     86.19 o 
   4  25   4     1498.88     1484.02    109.82 o 
   5  25   4      145.82      231.91    129.71 o 
   6  25   4      557.74      574.40    132.24 o 
   7  25   4       28.27       35.09    137.89 o 
  -7  26   4        0.01      -77.99    127.60 o 
  -6  26   4        4.92      -33.94    121.48 o 
  -5  26   4       43.57      113.02    127.92 o 
  -4  26   4       37.92       -2.54    114.51 o 
  -3  26   4       16.28       41.39     83.40 o 
  -2  26   4      816.59     1016.33    106.14 o 
  -1  26   4        2.09       13.56     83.74 o 
   0  26   4      469.03      475.85    145.98 o 
   1  26   4       92.84       93.35     95.30 o 
   2  26   4       36.89      164.55     84.57 o 
   3  26   4      306.40      205.94     85.31 o 
   4  26   4      148.64      236.18     87.26 o 
   5  26   4        0.28        8.17    118.86 o 
   6  26   4       68.28      -67.51    131.86 o 
  -7  27   4        9.93      -11.50    136.14 o 
  -6  27   4       81.00      275.95    146.45 o 
  -5  27   4      641.55      784.38    138.60 o 
  -4  27   4     2181.70     2224.21    173.24 o 
  -3  27   4       71.14      202.50     95.34 o 
  -2  27   4      383.67      328.54     92.98 o 
  -1  27   4       30.76       93.75     82.22 o 
   0  27   4      360.03      334.50    161.56 o 
   1  27   4       96.15       83.77     87.66 o 
   2  27   4      991.70     1354.36    114.45 o 
   3  27   4      159.34      227.69     92.27 o 
   4  27   4     1275.41     1380.91    116.71 o 
   5  27   4       47.61       61.05    134.17 o 
   6  27   4      882.46      845.04    153.02 o 
  -6  28   4        5.49      -18.78    140.82 o 
  -5  28   4        1.94     -141.85    128.40 o 
  -4  28   4      172.74      253.27    124.03 o 
  -3  28   4      491.62      602.84    131.78 o 
  -2  28   4      376.21      503.75     88.77 o 
  -1  28   4      323.23      323.96     94.36 o 
   0  28   4       86.35       58.80     81.08 o 
   1  28   4      157.43      238.06     91.15 o 
   2  28   4      101.43      208.01     87.06 o 
   3  28   4        7.72       35.77     90.53 o 
   4  28   4      127.72      192.60     95.94 o 
   5  28   4        0.31      -73.33    127.22 o 
  -6  29   4      195.16      274.36    142.38 o 
  -5  29   4        7.63      167.44    131.73 o 
  -4  29   4      172.02      122.08    120.32 o 
  -3  29   4       29.63       83.20    123.60 o 
  -2  29   4       17.86      177.44    110.27 o 
  -1  29   4      185.99      156.08     93.30 o 
   0  29   4       14.82      -10.72     83.52 o 
   1  29   4       19.23       32.11     89.42 o 
   2  29   4      709.37      913.73    111.56 o 
   3  29   4       28.87       70.93     88.00 o 
   4  29   4     1070.68     1309.43    124.39 o 
   5  29   4       12.27        3.82    136.84 o 
  -5  30   4       21.85       16.78    139.81 o 
  -4  30   4      315.09      360.89    135.60 o 
  -3  30   4       97.92       83.77    124.73 o 
  -2  30   4      251.49      205.40    105.61 o 
  -1  30   4       12.80      133.08    100.47 o 
   0  30   4     1631.01     1843.88    155.91 o 
   1  30   4      277.54      115.20     97.28 o 
   2  30   4     1430.48     1483.76    130.76 o 
   3  30   4        2.87       14.17     92.63 o 
   4  30   4      136.79      188.81    120.73 o 
  -5  31   4      157.31      186.92    186.99 o 
  -4  31   4      304.36      351.70    142.56 o 
  -3  31   4        0.16      -27.53    130.78 o 
  -2  31   4      158.52      266.43    115.78 o 
  -1  31   4        3.33     -110.90     91.64 o 
   0  31   4      384.00      396.37    100.96 o 
   1  31   4       87.22      117.60    104.58 o 
   2  31   4      126.00      323.46    106.52 o 
   3  31   4       13.83       -9.31    103.55 o 
   4  31   4      108.70      222.62    105.96 o 
  -4  32   4      185.56      195.30    148.40 o 
  -3  32   4      104.15      146.96    117.18 o 
  -2  32   4     1626.17     1608.87    336.97 o 
  -1  32   4       23.75      191.95    111.28 o 
   0  32   4     1638.02     1662.03    191.35 o 
   1  32   4       31.02      114.44    103.91 o 
   2  32   4     1503.40     1626.05    138.96 o 
   3  32   4        8.12      -13.49    105.24 o 
  -3  33   4       51.90        0.65    130.42 o 
  -2  33   4        0.48       85.46    133.08 o 
  -1  33   4        1.95       69.35    110.36 o 
   0  33   4        5.62       82.58    106.32 o 
   1  33   4        4.17       13.89    110.86 o 
   2  33   4        7.98       17.73    140.66 o 
  -2  34   4      609.45      445.59    169.33 o 
  -1  34   4        3.75       -0.76    110.29 o 
   0  34   4      876.62     1075.71    126.07 o 
   1  34   4        4.85       67.15    114.81 o 
 -10   1   5        5.18      -26.45    153.13 o 
  -9   1   5       22.01      -60.48    142.18 o 
  -8   1   5        5.22      -57.67    127.71 o 
  -7   1   5     1396.26     1316.42    156.57 o 
  -6   1   5      498.65      604.39    119.30 o 
  -5   1   5       67.38      111.21     96.45 o 
  -4   1   5     4155.03     4120.57    224.69 o 
  -3   1   5     2333.16     2188.75     76.02 o 
  -2   1   5     3478.60     3534.40    110.65 o 
  -1   1   5      239.25      377.61     61.20 o 
   0   1   5     5275.90     5410.17    290.93 o 
   1   1   5       19.38      -14.68     66.66 o 
   2   1   5        3.49      -28.44     74.87 o 
   3   1   5       33.83       99.11     88.55 o 
   4   1   5     1980.44     2094.73    158.26 o 
   5   1   5      277.38      230.23     75.20 o 
   6   1   5     1183.95     1438.74    114.82 o 
   7   1   5      180.92      342.12     99.62 o 
   8   1   5      166.02      128.89    106.25 o 
   9   1   5       34.42     -165.45    110.30 o 
 -10   2   5        1.70       46.38    155.51 o 
  -9   2   5      256.90      215.23    150.22 o 
  -8   2   5       30.31       73.41    132.65 o 
  -7   2   5       20.49       31.69    114.17 o 
  -6   2   5       74.72      210.14    107.43 o 
  -5   2   5      129.21      121.59     99.21 o 
  -4   2   5      196.65      314.29     92.45 o 
  -3   2   5      103.24      110.15     35.28 o 
  -2   2   5      209.84      199.25     42.59 o 
  -1   2   5     2977.64     3103.42    130.90 o 
   0   2   5       36.64      100.52     60.09 o 
   1   2   5        7.10       42.42     62.31 o 
   2   2   5     3806.17     3871.09    177.61 o 
   3   2   5      355.50      342.53     57.42 o 
   4   2   5     1706.67     1957.63    238.11 o 
   5   2   5       26.36      -36.59     67.70 o 
   6   2   5      111.21      120.18    113.34 o 
   7   2   5       46.43       68.90     93.81 o 
   8   2   5       32.29        0.88    107.88 o 
   9   2   5       16.31     -165.56    110.37 o 
 -10   3   5       11.64     -162.53    146.09 o 
  -9   3   5        7.42       54.76    145.47 o 
  -8   3   5      151.10      139.29    125.38 o 
  -7   3   5      273.41      243.02    121.41 o 
  -6   3   5      584.07      520.98    115.03 o 
  -5   3   5       93.07      115.11     90.99 o 
  -4   3   5      841.84      926.98    113.57 o 
  -3   3   5      760.65      760.67     48.79 o 
  -2   3   5     3361.18     3584.69    111.65 o 
  -1   3   5      177.30      267.33     58.20 o 
   0   3   5       17.60      134.60     65.98 o 
   1   3   5        9.01       21.26     66.90 o 
   2   3   5      424.30      424.71     85.66 o 
   3   3   5      241.43      204.45     85.94 o 
   4   3   5      134.93       44.71    106.34 o 
   5   3   5      182.54      145.29     75.26 o 
   6   3   5       53.89        1.28     89.98 o 
   7   3   5        9.59      -21.24    111.54 o 
   8   3   5      199.54      160.53    110.45 o 
   9   3   5        0.63     -168.40    112.27 o 
 -10   4   5       34.76       69.33    161.27 o 
  -9   4   5       31.31     -105.97    131.84 o 
  -8   4   5      830.89      635.57    150.86 o 
  -7   4   5       88.72      105.82    119.84 o 
  -6   4   5      995.45     1127.76    151.96 o 
  -5   4   5      839.57      822.78    121.36 o 
  -4   4   5      180.64      223.72     49.67 o 
  -3   4   5      262.94      262.08     38.85 o 
  -2   4   5     4478.87     3974.11    121.93 o 
  -1   4   5      401.24      447.48     73.11 o 
   0   4   5    17719.92    19081.51    607.39 o 
   1   4   5      156.14      213.06     82.62 o 
   2   4   5     4341.96     3920.41    187.70 o 
   3   4   5       19.15      -27.51     47.98 o 
   4   4   5      681.51      675.29    154.36 o 
   5   4   5        1.66      -50.53     65.79 o 
   6   4   5       29.00        0.12     79.32 o 
   7   4   5       39.08       58.00     92.15 o 
   8   4   5      165.94      250.18    110.78 o 
   9   4   5       74.31      -25.82    110.56 o 
 -10   5   5        2.33      -28.29    157.80 o 
  -9   5   5       10.61       74.84    154.47 o 
  -8   5   5       13.02      121.43    128.73 o 
  -7   5   5      178.39      126.20    116.33 o 
  -6   5   5        6.05      147.29    101.44 o 
  -5   5   5       57.78       86.16     88.67 o 
  -4   5   5      212.30      194.48     52.20 o 
  -3   5   5      690.86      751.78     65.97 o 
  -2   5   5       54.47       93.34     41.45 o 
  -1   5   5       59.58       94.00     47.87 o 
   0   5   5      861.07     1224.38     95.75 o 
   1   5   5      297.12      321.16     80.14 o 
   2   5   5      323.14      453.25     66.67 o 
   3   5   5        7.22      -85.01     56.67 o 
   4   5   5      447.38      370.87    169.47 o 
   5   5   5      115.65      -69.39    102.76 o 
   6   5   5      102.43       80.29     78.66 o 
   7   5   5       15.27       73.12     91.43 o 
   8   5   5       19.47       42.62    130.49 o 
   9   5   5       37.18     -121.43    129.97 o 
 -10   6   5        4.55       -4.79    159.86 o 
  -9   6   5      116.73      156.29    139.76 o 
  -8   6   5      165.45      160.57    134.02 o 
  -7   6   5       14.73       26.15    113.52 o 
  -6   6   5      562.30      607.70    124.19 o 
  -5   6   5      134.52      133.79     92.25 o 
  -4   6   5       18.85       11.33     51.74 o 
  -3   6   5      168.31      210.67     51.60 o 
  -2   6   5      944.43     1078.85     66.39 o 
  -1   6   5        6.84       -5.47     57.35 o 
   0   6   5     3698.10     3382.28    149.96 o 
   1   6   5       85.13       37.12     63.34 o 
   2   6   5     8751.62     8379.53    425.93 o 
   3   6   5      308.92      324.23     58.36 o 
   4   6   5     2749.07     2575.79    163.72 o 
   5   6   5       42.93     -154.18    102.79 o 
   6   6   5       19.67        7.37     71.06 o 
   7   6   5      435.98      523.83     91.78 o 
   8   6   5       26.36       45.59    103.02 o 
   9   6   5       78.49      -62.77    114.83 o 
 -10   7   5      116.90      255.78    172.92 o 
  -9   7   5        2.04      -64.79    142.08 o 
  -8   7   5        0.06       63.09    129.00 o 
  -7   7   5        2.65      -41.07    117.06 o 
  -6   7   5      252.86      303.69    108.37 o 
  -5   7   5       29.85       82.74     88.47 o 
  -4   7   5     1301.40     1311.70     88.47 o 
  -3   7   5       90.03       69.33     37.29 o 
  -2   7   5      840.44      848.23     64.21 o 
  -1   7   5        0.84       37.71     46.87 o 
   0   7   5       14.18       38.51     65.98 o 
   1   7   5       39.21        2.19     52.23 o 
   2   7   5       12.62      124.21     56.50 o 
   3   7   5       15.50       -2.26     66.64 o 
   4   7   5     2395.69     2461.39    161.78 o 
   5   7   5      294.64      253.42    113.92 o 
   6   7   5       15.48      124.23     75.82 o 
   7   7   5       23.56       61.19     82.21 o 
   8   7   5       74.11       44.34     94.48 o 
   9   7   5        0.54       23.32     92.01 o 
 -10   8   5       82.57       30.90    167.60 o 
  -9   8   5        8.03      -67.00    141.64 o 
  -8   8   5       64.58       57.01    132.19 o 
  -7   8   5        7.79       64.99    111.16 o 
  -6   8   5      289.38      296.86    110.31 o 
  -5   8   5       28.62       29.80     85.58 o 
  -4   8   5       72.79      114.16     55.01 o 
  -3   8   5      198.15      212.15     40.86 o 
  -2   8   5      205.19      272.87     50.86 o 
  -1   8   5       24.06       74.15     48.22 o 
   0   8   5     1368.47     1306.77    149.69 o 
   1   8   5       89.45       77.48     56.92 o 
   2   8   5     2507.76     2587.83    209.90 o 
   3   8   5       31.25      -14.72     48.41 o 
   4   8   5     2323.17     2359.92    250.54 o 
   5   8   5       61.06      154.13    105.96 o 
   6   8   5     1495.71     1645.68    117.27 o 
   7   8   5       68.49       14.25    102.87 o 
   8   8   5        5.44       11.01     94.61 o 
   9   8   5       20.85       32.75     99.69 o 
 -10   9   5      122.21      244.47    157.02 o 
  -9   9   5       16.78      -63.41    144.85 o 
  -8   9   5       47.25      176.93    137.82 o 
  -7   9   5        6.76        1.18    116.14 o 
  -6   9   5      204.66      284.47    112.25 o 
  -5   9   5      163.40      243.50     97.72 o 
  -4   9   5     2020.87     1983.68     97.51 o 
  -3   9   5      110.40      124.80     53.97 o 
  -2   9   5     5761.32     5449.05    172.63 o 
  -1   9   5      316.57      288.02     47.53 o 
   0   9   5     2360.81     2159.25     88.21 o 
   1   9   5       52.82      -14.86     54.92 o 
   2   9   5       31.41       67.44     53.80 o 
   3   9   5       29.45      -31.92     51.90 o 
   4   9   5       13.81       46.73    103.04 o 
   5   9   5      590.41      429.91    129.32 o 
   6   9   5     1872.50     1982.31    143.14 o 
   7   9   5       84.20       83.78    101.09 o 
   8   9   5      331.34      288.06    108.02 o 
   9   9   5        0.61     -131.95     93.85 o 
 -10  10   5      239.70      440.72    245.88 o 
  -9  10   5       32.64      152.56    106.38 o 
  -8  10   5      459.65      452.04    139.42 o 
  -7  10   5      190.21      209.24    119.10 o 
  -6  10   5       41.59      -59.30     99.11 o 
  -5  10   5       12.68       30.83     96.49 o 
  -4  10   5      326.17      339.44     63.23 o 
  -3  10   5       24.51      -39.39     50.97 o 
  -2  10   5      441.44      521.84     54.18 o 
  -1  10   5        5.83      -23.57     42.65 o 
   0  10   5       98.09      107.19     47.64 o 
   1  10   5        1.34      -41.10     56.42 o 
   2  10   5     2305.45     2291.91    104.53 o 
   3  10   5        8.66      -75.74     50.49 o 
   4  10   5        5.01     -125.12     95.53 o 
   5  10   5        0.23      -76.29    108.29 o 
   6  10   5       65.82      204.96     96.36 o 
   7  10   5       21.30      -33.02     94.22 o 
   8  10   5       44.06      -35.49    101.97 o 
   9  10   5        4.68     -131.23    117.67 o 
 -10  11   5       83.58      303.99    138.96 o 
  -9  11   5       20.51      178.72    110.50 o 
  -8  11   5      110.20      165.08    101.93 o 
  -7  11   5       39.49       -2.72     89.02 o 
  -6  11   5      629.60      469.41     94.80 o 
  -5  11   5       14.26     -103.60     69.27 o 
  -4  11   5     1400.43     1343.79     84.84 o 
  -3  11   5        0.90      -60.65     47.36 o 
  -2  11   5     1684.62     1475.38     71.11 o 
  -1  11   5       34.73       -0.88     43.61 o 
   0  11   5     5558.04     5826.01    165.37 o 
   1  11   5       79.28       48.36     58.15 o 
   2  11   5     1144.37     1378.61     88.96 o 
   3  11   5      157.42      144.86     58.27 o 
   4  11   5      352.03      389.91    114.09 o 
   5  11   5      377.69      306.10    121.37 o 
   6  11   5      105.43      137.56    101.00 o 
   7  11   5       70.13       60.31    100.25 o 
   8  11   5      198.49      174.39    108.05 o 
   9  11   5        9.93      -21.28    103.46 o 
 -10  12   5       59.40        7.22    166.60 o 
  -9  12   5      100.42       68.03    112.73 o 
  -8  12   5      197.73      187.49    102.49 o 
  -7  12   5        9.93      -65.14     90.77 o 
  -6  12   5      228.97      191.87     88.18 o 
  -5  12   5      226.06      144.52     63.57 o 
  -4  12   5        0.90       67.37     55.95 o 
  -3  12   5       64.18      -20.03     53.16 o 
  -2  12   5      257.10      227.72     48.32 o 
  -1  12   5       72.53       81.77     47.49 o 
   0  12   5      230.31      306.24     52.21 o 
   1  12   5        8.18       25.96     60.58 o 
   2  12   5      766.78      872.54     77.92 o 
   3  12   5       74.09       20.26     54.57 o 
   4  12   5      220.46      281.02    123.86 o 
   5  12   5       64.80      -94.99    134.17 o 
   6  12   5      248.71      244.50    122.28 o 
   7  12   5        0.94      -40.05     98.10 o 
   8  12   5       20.15      -64.35    103.00 o 
   9  12   5       13.29       41.14    108.05 o 
 -10  13   5       57.11     -142.49    165.15 o 
  -9  13   5       26.52       51.59    115.62 o 
  -8  13   5       16.31       63.72     99.10 o 
  -7  13   5       72.54      -37.81     94.73 o 
  -6  13   5      705.11      776.22    107.08 o 
  -5  13   5      137.73       85.21     61.48 o 
  -4  13   5     1922.95     1749.91     88.95 o 
  -3  13   5       12.85      -35.59     51.44 o 
  -2  13   5     3238.88     3114.58    105.80 o 
  -1  13   5        7.11      -27.85     43.09 o 
   0  13   5     1520.91     1407.96     87.30 o 
   1  13   5       53.09      102.25     58.65 o 
   2  13   5       81.38      147.14     61.56 o 
   3  13   5      196.64      251.77     67.48 o 
   4  13   5     1123.87     1236.08    308.16 o 
   5  13   5       23.08      -30.89    109.99 o 
   6  13   5      667.09      824.37    172.30 o 
   7  13   5       55.55       23.87    108.31 o 
   8  13   5       76.72       58.07    104.06 o 
  -9  14   5        2.60       -7.93    113.38 o 
  -8  14   5       95.05      128.53    106.75 o 
  -7  14   5       35.77      -23.75     97.62 o 
  -6  14   5      314.75      141.20     94.02 o 
  -5  14   5      206.04      137.01     66.31 o 
  -4  14   5      175.15      140.82     60.36 o 
  -3  14   5       16.32      -34.70     52.64 o 
  -2  14   5      155.33      216.96     56.87 o 
  -1  14   5       11.47        2.53     57.82 o 
   0  14   5     3211.83     2891.01    162.79 o 
   1  14   5      101.38       50.03     97.92 o 
   2  14   5     3525.54     3321.96    130.25 o 
   3  14   5      183.99      146.07     74.51 o 
   4  14   5     1942.43     1930.44    443.46 o 
   5  14   5       13.88      -34.06    115.74 o 
   6  14   5       14.68      -54.22    115.96 o 
   7  14   5       61.15      -78.43     91.38 o 
   8  14   5       34.26      -62.62    114.86 o 
  -9  15   5        1.97      -23.58    110.77 o 
  -8  15   5        0.00       29.72    107.47 o 
  -7  15   5       93.59       37.69    102.59 o 
  -6  15   5       18.46      -15.65     93.20 o 
  -5  15   5        0.56       -2.66     64.02 o 
  -4  15   5      842.42      856.47     74.97 o 
  -3  15   5      164.70      110.14     71.32 o 
  -2  15   5      105.41      170.89     60.87 o 
  -1  15   5       31.68      -44.52     57.02 o 
   0  15   5      101.69      149.71     65.50 o 
   1  15   5       34.84      -29.46     59.07 o 
   2  15   5      174.70      185.89     65.50 o 
   3  15   5       12.11       10.01     59.23 o 
   4  15   5      686.34      899.54    181.20 o 
   5  15   5        4.42     -133.61     99.18 o 
   6  15   5      422.67      388.90    166.51 o 
   7  15   5        1.34     -144.23     96.16 o 
   8  15   5       20.97       31.83    149.91 o 
  -9  16   5       39.99       16.98    118.68 o 
  -8  16   5        2.22       26.46    110.30 o 
  -7  16   5        7.25      -48.85     96.54 o 
  -6  16   5       95.65       33.99     93.36 o 
  -5  16   5       33.67       45.31     67.17 o 
  -4  16   5      426.20      405.18     82.46 o 
  -3  16   5      157.69      178.17     98.39 o 
  -2  16   5      423.53      408.17     71.04 o 
  -1  16   5      445.54      539.46     73.62 o 
   0  16   5     2023.89     2211.90    111.34 o 
   1  16   5      180.71      186.72     80.83 o 
   2  16   5     4772.50     4538.76    182.82 o 
   3  16   5        8.71       43.89     64.16 o 
   4  16   5     2789.62     2771.43    169.67 o 
   5  16   5        0.67     -163.66    109.11 o 
   6  16   5      244.41      259.26    127.26 o 
   7  16   5       75.53       33.90    126.29 o 
   8  16   5       11.17      -67.09    104.27 o 
  -9  17   5        0.11       54.46    120.11 o 
  -8  17   5      437.30      347.11    121.90 o 
  -7  17   5        1.68       78.30    106.50 o 
  -6  17   5        0.59       22.55    105.25 o 
  -5  17   5      143.46      106.73     83.74 o 
  -4  17   5      238.83      218.85     81.16 o 
  -3  17   5        3.22      -26.40     71.35 o 
  -2  17   5      203.90      119.74     66.78 o 
  -1  17   5      376.34      281.57     69.26 o 
   0  17   5      215.63      314.70     75.24 o 
   1  17   5      300.30      308.15     73.53 o 
   2  17   5     1214.91     1287.85     94.12 o 
   3  17   5      146.28       37.90     66.01 o 
   4  17   5      610.89      721.87    183.46 o 
   5  17   5       26.11      -91.68    111.10 o 
   6  17   5      301.62      352.85    135.57 o 
   7  17   5       84.38      144.20    189.81 o 
   8  17   5       92.90       30.60    114.59 o 
  -9  18   5        0.66      -25.57    121.62 o 
  -8  18   5      214.25      345.93    124.59 o 
  -7  18   5       37.54      -23.01    124.70 o 
  -6  18   5     1432.64     1427.72    173.00 o 
  -5  18   5      281.40      199.69     87.02 o 
  -4  18   5      106.26       69.87     79.46 o 
  -3  18   5      372.53      402.13     81.91 o 
  -2  18   5     1264.70     1213.94    111.33 o 
  -1  18   5       22.42       94.71     69.94 o 
   0  18   5     6975.79     6442.81    207.76 o 
   1  18   5       38.96       55.39     88.21 o 
   2  18   5     2013.62     2046.51    110.28 o 
   3  18   5        3.55        2.03     66.44 o 
   4  18   5       32.42      -44.71    171.03 o 
   5  18   5        1.05      -70.05    122.88 o 
   6  18   5        2.30       35.42    129.28 o 
   7  18   5       65.39      113.00    137.26 o 
   8  18   5       26.12      -47.90    111.28 o 
  -9  19   5       37.11      126.96    155.87 o 
  -8  19   5      201.68      180.45    138.94 o 
  -7  19   5       80.30      -40.61    136.83 o 
  -6  19   5       91.38      -19.13    129.13 o 
  -5  19   5       74.93      -25.48     83.43 o 
  -4  19   5     1026.42     1099.01    106.25 o 
  -3  19   5        3.66      -53.11     76.84 o 
  -2  19   5     2231.17     2211.91    113.23 o 
  -1  19   5      354.18      402.75     79.10 o 
   0  19   5      423.51      519.46     82.13 o 
   1  19   5       57.96       73.16     75.43 o 
   2  19   5     1329.77     1159.82     94.27 o 
   3  19   5       56.14      -49.10     73.61 o 
   4  19   5      144.36       87.34    171.73 o 
   5  19   5      109.88      172.44    237.97 o 
   6  19   5      112.00      -64.06    119.61 o 
   7  19   5      127.76      166.34    128.25 o 
  -8  20   5       70.66      112.77    140.61 o 
  -7  20   5        9.85       10.88    143.07 o 
  -6  20   5        2.50      -21.12    135.04 o 
  -5  20   5        0.77      -25.48     89.26 o 
  -4  20   5       73.20      111.98     80.43 o 
  -3  20   5      225.29      233.86     82.67 o 
  -2  20   5      139.43      203.34     77.38 o 
  -1  20   5        2.67       22.90     72.46 o 
   0  20   5       10.56       55.60     71.28 o 
   1  20   5      699.11      687.66     84.94 o 
   2  20   5     1184.41     1261.83     98.23 o 
   3  20   5        6.14      -47.02     72.00 o 
   4  20   5      225.05      332.35    165.66 o 
   5  20   5      173.43      291.62    159.59 o 
   6  20   5       42.39      -26.88    120.97 o 
   7  20   5       17.36      -19.33    122.03 o 
  -8  21   5        2.76       66.82    143.08 o 
  -7  21   5       79.30       35.42    146.26 o 
  -6  21   5      265.02      177.66    143.63 o 
  -5  21   5      358.24      193.27     94.36 o 
  -4  21   5     2635.24     2245.43    132.39 o 
  -3  21   5        5.49       41.35     86.39 o 
  -2  21   5     1472.22     1596.67    230.48 o 
  -1  21   5       78.30       23.74     78.03 o 
   0  21   5      625.69      616.07     85.48 o 
   1  21   5       35.16        2.71     73.82 o 
   2  21   5        1.76      -43.42     73.14 o 
   3  21   5       31.74       59.69     79.99 o 
   4  21   5     1319.12     1282.95    147.40 o 
   5  21   5      293.11      214.13    125.77 o 
   6  21   5      297.70      306.50    133.07 o 
   7  21   5       15.48        4.63    143.32 o 
  -8  22   5      154.25       73.93    150.04 o 
  -7  22   5        6.54       93.09    150.57 o 
  -6  22   5       40.04      192.46    146.49 o 
  -5  22   5      109.25      144.42     97.60 o 
  -4  22   5        3.97      129.32     91.56 o 
  -3  22   5        3.78       -1.29     80.52 o 
  -2  22   5     1082.60     1022.15    117.14 o 
  -1  22   5        4.73      -21.58     77.04 o 
   0  22   5      465.47      445.98     85.44 o 
   1  22   5      154.69      200.02    140.66 o 
   2  22   5       67.41       86.75     79.03 o 
   3  22   5       92.06      122.39     80.06 o 
   4  22   5       31.52       32.00    122.48 o 
   5  22   5       66.22      257.90    124.21 o 
   6  22   5      266.80      300.43    148.25 o 
   7  22   5        0.05       51.73    166.93 o 
  -8  23   5        1.04     -134.16    145.80 o 
  -7  23   5        2.52      -70.26    147.71 o 
  -6  23   5       78.82      147.08    150.83 o 
  -5  23   5      736.36      593.74    109.78 o 
  -4  23   5      269.39      356.74    102.66 o 
  -3  23   5       15.93      -23.70     86.25 o 
  -2  23   5     2599.23     2537.79    157.31 o 
  -1  23   5       24.87       34.56     83.14 o 
   0  23   5      745.85      956.09    116.90 o 
   1  23   5        1.22      -66.95     80.57 o 
   2  23   5       10.68     -115.49     77.00 o 
   3  23   5       50.71        8.08     80.60 o 
   4  23   5       19.63      -24.20    122.30 o 
   5  23   5       62.19      126.36    133.42 o 
   6  23   5      868.25      786.23    162.77 o 
  -7  24   5        4.96        8.00    153.51 o 
  -6  24   5      125.14       67.71    112.09 o 
  -5  24   5        8.30      -51.57    104.32 o 
  -4  24   5      327.01      327.85    136.06 o 
  -3  24   5      393.36      376.86     99.52 o 
  -2  24   5       68.39      324.29    108.22 o 
  -1  24   5        7.66      104.86     83.30 o 
   0  24   5     1342.14     1376.54    114.26 o 
   1  24   5       26.74      127.02     86.73 o 
   2  24   5       99.58      -14.24     82.59 o 
   3  24   5       45.69       75.28     89.22 o 
   4  24   5      797.11      679.15    146.35 o 
   5  24   5        5.23      -17.57    132.21 o 
   6  24   5      213.43      -40.69    139.46 o 
  -7  25   5       20.41      -28.08    147.64 o 
  -6  25   5      209.04      365.19    113.73 o 
  -5  25   5       25.46       54.42     98.88 o 
  -4  25   5        7.64      -47.86     91.05 o 
  -3  25   5        0.66       69.65     91.41 o 
  -2  25   5      306.09      298.97    108.72 o 
  -1  25   5       72.15       74.96     88.81 o 
   0  25   5     1496.95     1723.12    126.09 o 
   1  25   5        4.45       35.12     84.88 o 
   2  25   5      186.91      282.97     94.81 o 
   3  25   5       24.03       -0.72     84.65 o 
   4  25   5      373.09      675.56    141.45 o 
   5  25   5       16.54      -88.77    126.70 o 
   6  25   5       14.77     -120.58    138.05 o 
  -6  26   5       36.41       28.95    114.81 o 
  -5  26   5      240.40      175.34    113.31 o 
  -4  26   5      217.87      196.75     96.76 o 
  -3  26   5      161.55      303.29    102.70 o 
  -2  26   5       15.18     -126.55     99.31 o 
  -1  26   5        1.84     -119.41     87.98 o 
   0  26   5      462.82      561.66     96.50 o 
   1  26   5       46.95       46.10     82.85 o 
   2  26   5     2707.92     2501.92    138.19 o 
   3  26   5       95.20       72.77     91.50 o 
   4  26   5      475.77      580.91    136.85 o 
   5  26   5        0.09     -179.48    146.74 o 
  -6  27   5       46.69     -139.87    133.00 o 
  -5  27   5       49.63       74.48    113.91 o 
  -4  27   5      179.02      152.11    106.21 o 
  -3  27   5      146.94       88.11     99.84 o 
  -2  27   5      188.23       86.88    117.44 o 
  -1  27   5       79.54       -7.84     88.93 o 
   0  27   5      249.21      340.93    161.91 o 
   1  27   5       34.19      -32.43     92.85 o 
   2  27   5       97.27      228.55     94.03 o 
   3  27   5        9.69      -31.40     93.98 o 
   4  27   5       10.38      -59.41    164.53 o 
   5  27   5       23.66       98.19    149.09 o 
  -6  28   5      160.29      303.52    158.66 o 
  -5  28   5        1.45     -165.69    129.28 o 
  -4  28   5       29.42      181.23    111.05 o 
  -3  28   5       57.20      153.88    101.47 o 
  -2  28   5      707.31      739.12    133.56 o 
  -1  28   5        1.68       22.61     97.10 o 
   0  28   5      743.45      820.08    114.07 o 
   1  28   5       82.70       42.00     91.58 o 
   2  28   5     1331.74     1527.86    132.36 o 
   3  28   5       32.38       35.60    101.07 o 
   4  28   5      323.62      505.83    145.71 o 
  -5  29   5        6.39     -184.15    221.59 o 
  -4  29   5      124.96       50.56    136.15 o 
  -3  29   5        1.27      -66.20     98.55 o 
  -2  29   5      131.54      342.83    112.50 o 
  -1  29   5       96.26      156.96    149.28 o 
   0  29   5       51.75       36.42    102.32 o 
   1  29   5       11.75      -46.09     98.63 o 
   2  29   5        7.97       60.56     98.66 o 
   3  29   5       48.46        5.28    101.71 o 
   4  29   5        4.96       -1.89    212.97 o 
  -4  30   5      121.99      -15.67    137.64 o 
  -3  30   5        8.93       -0.66    126.30 o 
  -2  30   5        1.70      -53.85    121.64 o 
  -1  30   5        0.51      -51.94    113.51 o 
   0  30   5      263.14      267.35    106.65 o 
   1  30   5       21.53       15.74    102.27 o 
   2  30   5      420.82      558.10    135.54 o 
   3  30   5       46.33       68.17    104.43 o 
  -4  31   5      417.60      285.85    154.71 o 
  -3  31   5       36.78       18.31    127.97 o 
  -2  31   5      702.23      731.33    142.84 o 
  -1  31   5       64.26      103.68    128.76 o 
   0  31   5      332.48      254.44    139.29 o 
   1  31   5       17.74      -24.62    109.30 o 
   2  31   5       30.28      133.24    113.08 o 
  -2  32   5        4.26       83.15    132.70 o 
  -1  32   5        4.09      -46.80    124.01 o 
   0  32   5       63.99       31.85    106.34 o 
   1  32   5       65.45      181.95    114.11 o 
 -10   0   6      238.54      101.68    244.32 o 
  -9   0   6       20.37      -61.86    218.62 o 
  -8   0   6        4.90     -114.96    190.09 o 
  -7   0   6       14.90       32.76    176.54 o 
  -6   0   6      461.34      615.19    200.54 o 
  -5   0   6        8.31      -28.25    156.48 o 
  -4   0   6     7360.13     6467.12    453.62 o 
  -3   0   6      571.39      488.93    165.80 o 
  -2   0   6      270.60      302.08     71.66 o 
  -1   0   6       66.37      -93.78     83.89 o 
   0   0   6     1937.61     1852.07    173.71 o 
   1   0   6       57.24      206.19    125.13 o 
   2   0   6     1253.22     1589.10    194.61 o 
   3   0   6      277.42      151.40    160.72 o 
   4   0   6      129.67      143.21    167.21 o 
   5   0   6       57.86       69.77    178.23 o 
   6   0   6      954.49      714.05    212.69 o 
   7   0   6       23.76     -292.77    195.18 o 
   8   0   6        2.21       -4.90    230.34 o 
 -10   1   6        5.51       87.17    169.27 o 
  -9   1   6       17.79        8.05    152.88 o 
  -8   1   6        4.29       41.61    138.18 o 
  -7   1   6        4.21       37.31    125.73 o 
  -6   1   6     1717.11     1625.47    172.66 o 
  -5   1   6       37.63       33.85    103.71 o 
  -4   1   6     1566.01     1713.86    150.35 o 
  -3   1   6      691.09      494.80    108.71 o 
  -2   1   6     3231.75     3006.35    105.99 o 
  -1   1   6        0.67      -45.48     80.78 o 
   0   1   6      120.43      158.69    106.77 o 
   1   1   6        9.54      163.04     86.14 o 
   2   1   6      462.04      662.93    108.61 o 
   3   1   6        1.02     -106.94     96.85 o 
   4   1   6      118.75       90.27    119.74 o 
   5   1   6        0.56      -22.04    129.40 o 
   6   1   6        7.33      -31.56    125.47 o 
   7   1   6        0.26      -62.11    141.70 o 
   8   1   6        0.58       86.63    107.85 o 
 -10   2   6      151.83       20.29    177.60 o 
  -9   2   6       14.96       -4.38    147.87 o 
  -8   2   6      194.39      264.83    147.84 o 
  -7   2   6       33.63      -37.68    117.86 o 
  -6   2   6      938.38      923.42    143.04 o 
  -5   2   6      199.80      179.82    109.31 o 
  -4   2   6       50.00       54.89     91.57 o 
  -3   2   6      487.23      360.21    103.26 o 
  -2   2   6     2129.02     2059.11     84.71 o 
  -1   2   6       14.69       19.56     61.99 o 
   0   2   6       59.52      102.72    117.78 o 
   1   2   6        8.56      137.84    122.30 o 
   2   2   6     1880.53     2263.00    157.43 o 
   3   2   6      114.84      137.22    108.46 o 
   4   2   6     2329.78     2722.71    209.16 o 
   5   2   6       11.71      -86.97    121.40 o 
   6   2   6      338.11      247.60    192.64 o 
   7   2   6       14.49      -73.96    139.79 o 
   8   2   6       80.23      143.16    115.19 o 
 -10   3   6        0.19      121.65    167.86 o 
  -9   3   6       60.01       89.47    157.15 o 
  -8   3   6      347.58      283.52    146.61 o 
  -7   3   6       88.39      178.37    133.79 o 
  -6   3   6      569.76      766.33    141.79 o 
  -5   3   6      137.58      101.31    105.21 o 
  -4   3   6      175.01      167.47     99.09 o 
  -3   3   6      119.29       10.37     63.49 o 
  -2   3   6     1784.85     1766.87     80.35 o 
  -1   3   6       98.54       71.48     64.30 o 
   0   3   6     6241.60     6045.37    231.94 o 
   1   3   6       82.97       66.39     94.06 o 
   2   3   6      253.54      425.94    146.59 o 
   3   3   6       23.95       23.19     99.40 o 
   4   3   6      306.42      334.08    127.92 o 
   5   3   6       57.41     -105.45    133.62 o 
   6   3   6       22.76      -99.28    133.22 o 
   7   3   6       73.17       -1.94    204.64 o 
   8   3   6        6.51      153.97    113.12 o 
 -10   4   6      138.71      171.76    175.18 o 
  -9   4   6        0.37       40.88    152.24 o 
  -8   4   6       14.97      -63.18    139.61 o 
  -7   4   6        0.90      -27.82    123.87 o 
  -6   4   6      246.14      227.32    120.47 o 
  -5   4   6       79.11       68.89    108.51 o 
  -4   4   6      766.94      825.37    123.71 o 
  -3   4   6       45.13       -7.53     58.90 o 
  -2   4   6       64.80      178.35     52.45 o 
  -1   4   6       74.59       69.30     57.47 o 
   0   4   6       82.13      315.00     83.93 o 
   1   4   6        5.47       27.95    176.96 o 
   2   4   6       90.63      253.07    101.75 o 
   3   4   6       52.80      -52.54    156.20 o 
   4   4   6      913.30      835.22    202.52 o 
   5   4   6       12.41     -173.75    115.83 o 
   6   4   6      503.75      458.67    146.98 o 
   7   4   6        3.42      -67.57    145.77 o 
   8   4   6       54.37      228.03    123.36 o 
 -10   5   6        3.27       85.66    169.52 o 
  -9   5   6      239.30      159.39    161.67 o 
  -8   5   6       63.22       -9.74    139.01 o 
  -7   5   6       59.12      -69.24    146.88 o 
  -6   5   6       99.68      230.48    118.99 o 
  -5   5   6      159.65      122.93    105.40 o 
  -4   5   6      601.89      560.00    117.27 o 
  -3   5   6      433.74      533.03     81.96 o 
  -2   5   6     3268.81     2883.70    106.19 o 
  -1   5   6      227.88      203.97     58.36 o 
   0   5   6     2308.85     2408.81    146.45 o 
   1   5   6      567.88      632.22    102.10 o 
   2   5   6     3468.19     3440.67    305.96 o 
   3   5   6       98.34     -153.76    102.51 o 
   4   5   6        2.10      -95.81    242.21 o 
   5   5   6      110.49     -132.47    165.80 o 
   6   5   6        2.71      -85.30    190.94 o 
   7   5   6      200.55      311.55    221.16 o 
   8   5   6      245.26      298.77    105.43 o 
 -10   6   6      107.77      197.85    178.93 o 
  -9   6   6        3.32      128.36    153.97 o 
  -8   6   6       24.71     -118.85    144.19 o 
  -7   6   6       75.35      -18.72    119.40 o 
  -6   6   6        0.41      -41.74    114.13 o 
  -5   6   6      243.41      180.57    108.58 o 
  -4   6   6      583.79      548.06    120.98 o 
  -3   6   6      228.45      322.97     69.66 o 
  -2   6   6      287.10      418.25     61.73 o 
  -1   6   6       13.48       63.56     68.11 o 
   0   6   6       16.42      102.08     74.57 o 
   1   6   6        0.18      -64.27     58.35 o 
   2   6   6      317.09      304.54     72.44 o 
   3   6   6      332.24       78.85    116.50 o 
   4   6   6      435.03      432.18    172.86 o 
   5   6   6       34.22      -87.72    114.68 o 
   6   6   6      301.32      430.06    144.13 o 
   7   6   6        9.90      -29.36    114.52 o 
   8   6   6      534.48      456.14    112.88 o 
 -10   7   6      282.68      286.14    181.02 o 
  -9   7   6       26.69        8.73    160.42 o 
  -8   7   6       29.86       57.98    142.02 o 
  -7   7   6      123.00      145.07    135.93 o 
  -6   7   6       90.59      116.45    112.04 o 
  -5   7   6      341.73      236.71    115.07 o 
  -4   7   6       14.43      -20.90     94.48 o 
  -3   7   6      797.57      854.07     82.48 o 
  -2   7   6     3376.38     3442.21    129.69 o 
  -1   7   6       53.27      147.57     61.89 o 
   0   7   6     3859.42     3870.56    173.73 o 
   1   7   6       43.29      -36.39     65.38 o 
   2   7   6     3811.61     3815.66    265.29 o 
   3   7   6       77.39     -107.81    110.25 o 
   4   7   6     1122.17     1363.98    155.38 o 
   5   7   6       28.59      -70.25    121.97 o 
   6   7   6     2878.98     2771.36    208.47 o 
   7   7   6      124.36        7.02    124.79 o 
   8   7   6      239.49      241.22    107.44 o 
 -10   8   6      456.89      508.24    193.62 o 
  -9   8   6        3.86      -36.30    155.94 o 
  -8   8   6       88.89      125.12    139.41 o 
  -7   8   6       32.01      -37.52    121.47 o 
  -6   8   6       90.80       48.83    120.11 o 
  -5   8   6       38.58      109.76    107.08 o 
  -4   8   6       56.68      118.07    101.24 o 
  -3   8   6      555.19      321.09     67.62 o 
  -2   8   6        2.58      167.27     57.33 o 
  -1   8   6       10.78       37.80     59.13 o 
   0   8   6        0.83      -57.96     91.69 o 
   1   8   6        5.46      -98.63     66.26 o 
   2   8   6      139.59      152.54     70.03 o 
   3   8   6      161.92        8.73    174.56 o 
   4   8   6     5785.05     5233.63    502.49 o 
   5   8   6      254.70      219.20    139.40 o 
   6   8   6      160.71      257.90    182.18 o 
   7   8   6       25.03     -110.74    118.47 o 
   8   8   6      238.71      130.31    146.31 o 
  -9   9   6        5.84      -60.65    147.78 o 
  -8   9   6       64.67      190.91    160.29 o 
  -7   9   6      143.92      122.34    134.00 o 
  -6   9   6        2.17       75.84    113.35 o 
  -5   9   6        0.80      -14.54    104.98 o 
  -4   9   6      441.23      465.17    112.17 o 
  -3   9   6      460.65      319.01     76.26 o 
  -2   9   6      312.95      370.32     62.64 o 
  -1   9   6        1.92      -50.58     62.06 o 
   0   9   6     1106.27     1199.38     77.81 o 
   1   9   6       55.01      -25.55     65.73 o 
   2   9   6        7.26       -8.01     65.53 o 
   3   9   6       73.03      -63.53    111.43 o 
   4   9   6       97.14      135.03    126.17 o 
   5   9   6       88.35      115.92    130.05 o 
   6   9   6      130.64      -70.44    127.82 o 
   7   9   6       10.29       40.64    117.23 o 
   8   9   6        5.87      -62.72    119.56 o 
  -9  10   6       41.15       -5.18    168.34 o 
  -8  10   6      329.81      422.78    148.42 o 
  -7  10   6        1.33      -87.68    123.25 o 
  -6  10   6      301.95      320.40    121.75 o 
  -5  10   6        4.99       38.37    110.04 o 
  -4  10   6      591.93      525.48    113.87 o 
  -3  10   6       36.52       55.51     66.73 o 
  -2  10   6     1081.86     1005.27     71.67 o 
  -1  10   6      185.90       19.88     53.45 o 
   0  10   6      297.31      260.45     61.48 o 
   1  10   6        2.36       -9.07     77.30 o 
   2  10   6     1947.73     2027.50    167.30 o 
   3  10   6      113.36      -38.71    107.54 o 
   4  10   6      811.51      954.41    149.20 o 
   5  10   6       61.97      -90.07    125.69 o 
   6  10   6      988.77     1112.04    161.79 o 
   7  10   6        6.63      -75.99    126.77 o 
   8  10   6       98.86      120.54    128.14 o 
  -9  11   6        6.67       82.49    116.89 o 
  -8  11   6        0.07       29.31    109.86 o 
  -7  11   6        2.66      -14.79    126.84 o 
  -6  11   6       49.61       36.63    111.45 o 
  -5  11   6        9.53       12.14    106.55 o 
  -4  11   6      100.60      -30.98     58.05 o 
  -3  11   6       82.06      -62.01     70.78 o 
  -2  11   6      188.77      179.02    156.80 o 
  -1  11   6       10.62       29.38     82.31 o 
   0  11   6      368.28      241.14     79.24 o 
   1  11   6       40.88        2.80     64.58 o 
   2  11   6      190.27      205.38     72.60 o 
   3  11   6       58.37     -158.53    109.42 o 
   4  11   6        4.11       26.45    151.82 o 
   5  11   6        1.11      -90.34    118.99 o 
   6  11   6      115.60      167.36    131.47 o 
   7  11   6        6.51     -108.49    197.58 o 
   8  11   6        5.96      -31.22    145.61 o 
  -9  12   6       58.52      233.26    123.25 o 
  -8  12   6        3.00      121.60    109.80 o 
  -7  12   6        2.68      -59.55    100.30 o 
  -6  12   6      449.63      297.83     95.08 o 
  -5  12   6       20.00     -104.57     90.62 o 
  -4  12   6     1519.94     1361.24     84.30 o 
  -3  12   6      151.44       52.66     59.23 o 
  -2  12   6      338.20      328.83     71.65 o 
  -1  12   6       72.42       42.58     87.76 o 
   0  12   6       14.73      -53.83     67.11 o 
   1  12   6       69.76        7.33     70.33 o 
   2  12   6      712.67      794.70     87.02 o 
   3  12   6        4.57      -74.10    110.87 o 
   4  12   6     1558.89     1673.60    264.10 o 
   5  12   6        1.65      -51.32    121.02 o 
   6  12   6      466.48      392.62    141.40 o 
   7  12   6       16.20     -140.86    127.73 o 
   8  12   6       50.05      -10.26    126.02 o 
  -9  13   6       76.56       98.82    125.53 o 
  -8  13   6        2.32       91.17    112.98 o 
  -7  13   6      138.84       14.04    103.84 o 
  -6  13   6      159.21       99.41     94.27 o 
  -5  13   6       47.80      -29.06     87.28 o 
  -4  13   6        2.78      -37.15     63.43 o 
  -3  13   6        8.34      -84.90     58.02 o 
  -2  13   6      241.45      152.95    163.40 o 
  -1  13   6       10.55      -39.39     61.76 o 
   0  13   6      752.46      802.07     86.18 o 
   1  13   6        2.64       -5.75     67.69 o 
   2  13   6      213.98      294.55     75.36 o 
   3  13   6       47.89       23.83    113.64 o 
   4  13   6      376.96      273.73    121.60 o 
   5  13   6      123.16     -105.21    125.83 o 
   6  13   6        0.98      -28.72    121.93 o 
   7  13   6       65.78      -44.89    131.91 o 
   8  13   6       11.50      -49.72    131.71 o 
  -9  14   6        4.30      -41.21    119.06 o 
  -8  14   6        5.31       47.91    112.31 o 
  -7  14   6        2.62       13.93    104.29 o 
  -6  14   6       57.47       70.41     98.82 o 
  -5  14   6       66.44       20.17     88.02 o 
  -4  14   6     1111.56     1009.32    165.27 o 
  -3  14   6       42.26      -63.21     88.03 o 
  -2  14   6       21.02       74.12     84.35 o 
  -1  14   6       99.54       78.83     65.87 o 
   0  14   6     1162.40     1270.37    100.56 o 
   1  14   6        0.05      -66.74     72.03 o 
   2  14   6      903.03     1204.42    137.68 o 
   3  14   6       51.43      -77.97    104.38 o 
   4  14   6      114.29      192.02    121.49 o 
   5  14   6        4.53     -162.13    128.89 o 
   6  14   6      152.02      179.32    134.03 o 
   7  14   6        0.92      -65.53    129.81 o 
  -9  15   6       36.05      109.59    124.77 o 
  -8  15   6      115.80      153.09    117.97 o 
  -7  15   6       43.55       39.00    108.89 o 
  -6  15   6      451.19      185.54    105.26 o 
  -5  15   6      446.63      325.51    120.17 o 
  -4  15   6      895.30      926.49     97.28 o 
  -3  15   6      135.77       50.15     82.46 o 
  -2  15   6     3691.36     3248.47    162.94 o 
  -1  15   6       11.63        9.37     67.14 o 
   0  15   6     2208.03     2072.87    114.83 o 
   1  15   6      104.25      -48.84     70.08 o 
   2  15   6     2343.57     2325.85    122.35 o 
   3  15   6       60.53     -165.39    110.26 o 
   4  15   6       29.98      145.10    122.27 o 
   5  15   6        5.53      -76.69    119.06 o 
   6  15   6       11.84     -116.01    129.69 o 
   7  15   6      101.37      -74.15    135.70 o 
  -8  16   6      128.11      134.35    119.65 o 
  -7  16   6       14.91      129.77    133.88 o 
  -6  16   6       27.49      167.78    159.02 o 
  -5  16   6        0.56      -50.36    116.18 o 
  -4  16   6       61.27       90.81     78.33 o 
  -3  16   6        0.17      -64.83     76.88 o 
  -2  16   6       55.23      170.28     82.40 o 
  -1  16   6       11.70      -39.67     65.87 o 
   0  16   6       42.49      132.36     73.88 o 
   1  16   6       10.37      -82.39     68.85 o 
   2  16   6      201.77      320.74     82.19 o 
   3  16   6      111.64       95.12    116.86 o 
   4  16   6       88.76      185.73    167.92 o 
   5  16   6        2.61     -180.59    120.40 o 
   6  16   6       88.20      151.90    129.12 o 
   7  16   6       30.38      -25.64    137.99 o 
  -8  17   6       51.09       26.18    151.34 o 
  -7  17   6      266.98       96.58    138.71 o 
  -6  17   6      193.79      320.42    134.11 o 
  -5  17   6        2.22      -12.46    152.24 o 
  -4  17   6      344.62      312.62     89.16 o 
  -3  17   6        1.20        4.36     71.15 o 
  -2  17   6     1522.02     1510.52    236.27 o 
  -1  17   6      304.54      295.95     80.62 o 
   0  17   6     4443.77     4124.83    218.34 o 
   1  17   6        4.10       -3.04     73.11 o 
   2  17   6      431.04      500.64     85.38 o 
   3  17   6        4.87       41.21    118.22 o 
   4  17   6       60.78       93.53    132.87 o 
   5  17   6      112.48       11.69    132.83 o 
   6  17   6       33.68       59.33    128.96 o 
   7  17   6       32.83      -64.44    140.99 o 
  -8  18   6      117.05       95.60    150.81 o 
  -7  18   6      117.65       35.90    131.73 o 
  -6  18   6      661.02      415.68    157.75 o 
  -5  18   6       53.24       24.07    128.46 o 
  -4  18   6        5.52        7.87     85.88 o 
  -3  18   6      208.40      142.87     84.97 o 
  -2  18   6        1.18        1.72     89.55 o 
  -1  18   6        1.51      -84.19     75.98 o 
   0  18   6        0.15      244.50     83.52 o 
   1  18   6      104.70      138.35     86.07 o 
   2  18   6     2273.57     2188.35    126.68 o 
   3  18   6       27.59      -27.91    109.85 o 
   4  18   6      126.36      162.10    125.80 o 
   5  18   6       19.22      128.10    139.19 o 
   6  18   6       25.52       -8.20    132.41 o 
   7  18   6       17.68     -154.90    135.12 o 
  -8  19   6       79.58      252.07    159.02 o 
  -7  19   6        9.61     -125.93    135.31 o 
  -6  19   6       50.98      132.94    137.59 o 
  -5  19   6        3.04     -158.94    125.11 o 
  -4  19   6       27.20       77.70     89.35 o 
  -3  19   6        0.74      -20.96     87.05 o 
  -2  19   6      911.16     1082.88    125.02 o 
  -1  19   6      126.13       61.95     82.33 o 
   0  19   6       75.21       74.55     85.49 o 
   1  19   6        3.96       10.62     87.84 o 
   2  19   6      833.50      857.49    114.70 o 
   3  19   6        0.73       28.94    117.82 o 
   4  19   6      176.90      287.74    129.21 o 
   5  19   6      111.65       28.98    139.94 o 
   6  19   6      117.10       63.33    135.32 o 
  -8  20   6        9.12      116.24    158.49 o 
  -7  20   6       21.89       59.94    140.45 o 
  -6  20   6       37.03       21.57    136.57 o 
  -5  20   6      343.19      166.01    137.87 o 
  -4  20   6     1002.98      984.40    116.25 o 
  -3  20   6      276.77      231.45     94.94 o 
  -2  20   6      452.34      416.06    104.72 o 
  -1  20   6        1.20      -98.97     80.06 o 
   0  20   6       45.96       20.45     80.01 o 
   1  20   6       24.54      -47.41    125.42 o 
   2  20   6      221.72      211.79     79.72 o 
   3  20   6      286.94      170.07    156.76 o 
   4  20   6      664.32      786.03    152.62 o 
   5  20   6       29.86       73.11    127.88 o 
   6  20   6      630.44      612.98    156.51 o 
  -7  21   6       14.05        2.29    144.89 o 
  -6  21   6        1.79       34.51    191.22 o 
  -5  21   6       66.28       12.68    134.81 o 
  -4  21   6       35.09        2.40     91.47 o 
  -3  21   6      319.76      176.76     91.61 o 
  -2  21   6      146.94      139.93    107.21 o 
  -1  21   6      381.38      399.47     93.52 o 
   0  21   6       75.47       56.80     86.09 o 
   1  21   6        5.17       50.98     84.09 o 
   2  21   6      320.09      361.83    108.98 o 
   3  21   6        8.72      -98.35    128.80 o 
   4  21   6       15.21       83.60    132.69 o 
   5  21   6       13.75       67.96    136.43 o 
   6  21   6        2.47       22.12    201.39 o 
  -7  22   6        4.88      -25.76    168.49 o 
  -6  22   6       25.41       13.59    134.85 o 
  -5  22   6        0.69       -6.68    139.11 o 
  -4  22   6      515.52      585.75    106.67 o 
  -3  22   6      187.52       84.66     92.93 o 
  -2  22   6       25.05       59.65    100.92 o 
  -1  22   6      111.62       10.01     99.05 o 
   0  22   6      209.96      228.58     93.92 o 
   1  22   6        7.85      -12.15    122.83 o 
   2  22   6      195.12      366.78     95.56 o 
   3  22   6       52.11      -45.26    130.67 o 
   4  22   6     1521.84     1529.40    173.30 o 
   5  22   6      165.21       25.20    223.71 o 
  -7  23   6       23.74      238.76    305.19 o 
  -6  23   6       42.57      -43.56    135.37 o 
  -5  23   6       96.10      -10.08    105.22 o 
  -4  23   6        3.77     -103.46     93.18 o 
  -3  23   6       31.50      -11.07     98.69 o 
  -2  23   6      103.58      211.12    113.26 o 
  -1  23   6       47.92       81.83    105.61 o 
   0  23   6       85.80       13.43     88.18 o 
   1  23   6       18.82      -25.16     92.40 o 
   2  23   6     1467.10     1489.35    120.36 o 
   3  23   6       70.22        1.77    176.96 o 
   4  23   6       75.11      170.26    133.56 o 
   5  23   6       43.97      165.14    217.07 o 
  -6  24   6      311.68       10.55    149.79 o 
  -5  24   6        0.08     -136.87    104.77 o 
  -4  24   6       36.30      -11.29     97.70 o 
  -3  24   6      100.55       15.35    112.67 o 
  -2  24   6      480.38      625.63    129.09 o 
  -1  24   6      233.41      287.95    108.62 o 
   0  24   6      884.94      951.72    115.83 o 
   1  24   6        8.81      -67.24     88.40 o 
   2  24   6      316.04      541.82    102.45 o 
   3  24   6        1.86     -122.56    126.83 o 
   4  24   6      278.55      360.42    143.06 o 
   5  24   6        5.10     -171.08    142.02 o 
  -6  25   6      223.44      122.19    165.08 o 
  -5  25   6       19.01     -115.83    114.72 o 
  -4  25   6      131.13      100.90    111.98 o 
  -3  25   6      129.54       17.44    102.36 o 
  -2  25   6      619.61      671.81    127.10 o 
  -1  25   6       29.78      110.02    117.76 o 
   0  25   6     1406.19     1393.66    125.69 o 
   1  25   6      180.20      293.27     96.93 o 
   2  25   6      783.59      941.31    115.49 o 
   3  25   6        9.67      -20.17    128.57 o 
   4  25   6      110.45      122.76    149.29 o 
  -5  26   6        7.21     -122.39    114.71 o 
  -4  26   6      400.91      376.70    118.81 o 
  -3  26   6        0.12       44.49    103.01 o 
  -2  26   6       62.30      145.33    133.46 o 
  -1  26   6        5.44      -64.89    109.41 o 
   0  26   6        7.53      143.39    106.60 o 
   1  26   6       38.01      -44.66    118.51 o 
   2  26   6      111.00      143.72     96.21 o 
   3  26   6      130.12       68.39    215.37 o 
   4  26   6      140.97       79.26    149.22 o 
  -5  27   6       46.62       71.95    110.39 o 
  -4  27   6      331.50      345.41    117.38 o 
  -3  27   6       16.15       -2.22    105.83 o 
  -2  27   6     1000.27     1133.09    150.68 o 
  -1  27   6      211.38      108.17    123.79 o 
   0  27   6      661.30      826.42    119.17 o 
   1  27   6        0.59      -57.45    100.38 o 
   2  27   6      180.06      258.66    102.98 o 
   3  27   6        2.17     -210.19    140.13 o 
  -4  28   6      172.80      230.09    122.77 o 
  -3  28   6       59.77      -65.75    110.63 o 
  -2  28   6        6.20       14.33    129.37 o 
  -1  28   6        0.09      -98.56    117.18 o 
   0  28   6        1.03      136.75    141.55 o 
   1  28   6      118.16        8.49    103.54 o 
   2  28   6        0.39     -110.08    100.44 o 
   3  28   6        3.56      209.49    139.64 o 
  -3  29   6      126.05      -17.45    108.97 o 
  -2  29   6      113.14      126.08    109.79 o 
  -1  29   6        4.44       -3.60    118.18 o 
   0  29   6      909.64     1030.63    143.62 o 
   1  29   6        0.23       -4.59    105.33 o 
   2  29   6      496.24      603.72    122.95 o 
  -2  30   6      233.17      137.35    110.67 o 
  -1  30   6       91.20      157.32    134.83 o 
   0  30   6        4.02      -53.36    125.42 o 
   1  30   6       43.05       57.81    107.63 o 
  -9   1   7       45.01       13.42    161.02 o 
  -8   1   7        0.97      131.20    154.59 o 
  -7   1   7       21.04      114.58    139.63 o 
  -6   1   7      121.53        7.51    131.29 o 
  -5   1   7       71.21       63.48    126.11 o 
  -4   1   7        0.55        5.10    116.67 o 
  -3   1   7      503.10      482.68    129.61 o 
  -2   1   7        6.04      -13.06     71.60 o 
  -1   1   7        0.59       32.01     66.17 o 
   0   1   7     1343.81     1619.32    176.82 o 
   1   1   7      235.94      322.00    153.37 o 
   2   1   7     2174.08     2548.20    270.73 o 
   3   1   7        0.73      -43.90    125.83 o 
   4   1   7      612.99      639.87    153.33 o 
   5   1   7        8.48      -34.58    194.47 o 
   6   1   7       18.06     -189.53    148.07 o 
   7   1   7       31.66     -167.19    144.80 o 
  -9   2   7      111.93      215.24    177.03 o 
  -8   2   7        0.22       22.26    152.82 o 
  -7   2   7       18.73       73.67    142.48 o 
  -6   2   7       16.21      154.07    137.00 o 
  -5   2   7      303.51      272.13    129.61 o 
  -4   2   7      130.46      103.85    115.18 o 
  -3   2   7      237.25      199.84    115.44 o 
  -2   2   7      445.74      462.34     81.06 o 
  -1   2   7        2.09      -48.39     63.71 o 
   0   2   7     1112.40     1508.76    126.71 o 
   1   2   7       89.50       44.08     94.92 o 
   2   2   7        3.71      309.57    164.11 o 
   3   2   7      145.02      148.93    126.02 o 
   4   2   7      367.46      458.48    193.06 o 
   5   2   7       83.88      -41.53    137.27 o 
   6   2   7      127.00      120.90    185.86 o 
   7   2   7        2.73      -12.07    168.20 o 
  -9   3   7       36.95       80.99    171.92 o 
  -8   3   7      296.60      235.62    157.90 o 
  -7   3   7       12.98      -43.89    139.57 o 
  -6   3   7       47.94      127.27    137.76 o 
  -5   3   7      480.97      317.38    129.35 o 
  -4   3   7        9.81      -52.84    111.13 o 
  -3   3   7        3.88      -56.55    110.22 o 
  -2   3   7     1734.84     1744.38    112.00 o 
  -1   3   7       53.21       40.96     62.13 o 
   0   3   7     1948.76     1861.54    126.92 o 
   1   3   7      261.34      268.79    101.26 o 
   2   3   7      393.24      569.05    128.36 o 
   3   3   7       22.45      -34.22    118.83 o 
   4   3   7       24.81     -166.37    182.75 o 
   5   3   7        4.01     -102.25    142.39 o 
   6   3   7        6.20     -124.00    155.15 o 
   7   3   7        7.26       53.38    229.64 o 
  -9   4   7        0.39      -83.55    156.28 o 
  -8   4   7        0.35      -26.59    144.00 o 
  -7   4   7       40.81      -21.53    132.67 o 
  -6   4   7      160.98      159.83    133.94 o 
  -5   4   7        0.19       10.29    123.75 o 
  -4   4   7      696.56      882.09    149.05 o 
  -3   4   7       15.49      -12.00    112.02 o 
  -2   4   7     1245.02     1383.80    103.02 o 
  -1   4   7       16.05       12.69     65.18 o 
   0   4   7        8.02       58.17     88.22 o 
   1   4   7      121.91      285.53    105.65 o 
   2   4   7      253.84      201.31    115.46 o 
   3   4   7       45.96      -61.45    122.91 o 
   4   4   7       80.09      -62.77    133.21 o 
   5   4   7       88.79      -95.93    156.06 o 
   6   4   7      184.48      268.56    129.46 o 
   7   4   7       34.57      -51.64    123.53 o 
  -9   5   7       12.64     -159.93    166.22 o 
  -8   5   7       36.34      -12.55    158.94 o 
  -7   5   7       32.65       -9.55    137.90 o 
  -6   5   7        6.51       -5.31    131.86 o 
  -5   5   7        9.84     -122.86    109.22 o 
  -4   5   7       18.08      -88.14    118.77 o 
  -3   5   7      190.64      140.71    113.14 o 
  -2   5   7      275.99      237.07     80.35 o 
  -1   5   7      112.89      102.80     70.19 o 
   0   5   7      225.33      320.05     95.18 o 
   1   5   7       26.76       13.12     98.08 o 
   2   5   7      325.16      281.62    123.83 o 
   3   5   7       65.44     -144.74    110.56 o 
   4   5   7       40.21      -33.05    195.60 o 
   5   5   7       38.80      100.50    138.34 o 
   6   5   7       30.68      -69.20    207.61 o 
   7   5   7        0.25       84.62    237.40 o 
  -9   6   7        8.21       43.42    177.14 o 
  -8   6   7        1.15      113.36    146.82 o 
  -7   6   7       36.71      -29.48    141.43 o 
  -6   6   7      199.61      140.57    132.72 o 
  -5   6   7       11.84      -11.61    162.41 o 
  -4   6   7     1075.93     1078.07    154.07 o 
  -3   6   7       10.85     -154.15    109.16 o 
  -2   6   7      536.27      666.32     89.58 o 
  -1   6   7       18.53      -13.03    111.77 o 
   0   6   7     1205.79     1521.86    128.48 o 
   1   6   7      313.62      162.34     77.95 o 
   2   6   7       63.05      -12.57    113.83 o 
   3   6   7      112.00       -0.97    129.65 o 
   4   6   7      767.41      996.15    160.16 o 
   5   6   7      124.83       37.31    140.22 o 
   6   6   7      228.59       67.69    183.60 o 
   7   6   7       23.05       66.60    129.27 o 
  -9   7   7        2.20      -12.44    159.82 o 
  -8   7   7       15.51      110.32    150.05 o 
  -7   7   7        5.76       63.64    139.26 o 
  -6   7   7      241.11      108.38    132.24 o 
  -5   7   7       57.78       20.13    122.68 o 
  -4   7   7      115.84       76.79    118.90 o 
  -3   7   7        0.49      -16.66    111.45 o 
  -2   7   7      248.94      220.73     88.28 o 
  -1   7   7       46.48       86.70     99.59 o 
   0   7   7      339.27      528.38    105.65 o 
   1   7   7       42.29      -57.62     89.41 o 
   2   7   7     1252.82     1307.18    110.45 o 
   3   7   7       47.86       12.21    122.63 o 
   4   7   7       39.89       -0.79    137.86 o 
   5   7   7        0.85     -165.67    131.60 o 
   6   7   7       16.34      -97.62    131.67 o 
   7   7   7       14.06      -82.68    122.74 o 
  -9   8   7        0.37       21.04    162.46 o 
  -8   8   7        6.25     -137.00    155.31 o 
  -7   8   7       10.66      -67.58    145.17 o 
  -6   8   7       48.99       78.93    127.68 o 
  -5   8   7       13.37       10.48    114.78 o 
  -4   8   7       73.75      144.96    122.30 o 
  -3   8   7       11.94     -153.35    102.23 o 
  -2   8   7     1230.10     1402.59    124.86 o 
  -1   8   7        0.17       55.10    102.46 o 
   0   8   7      252.41      370.99     83.74 o 
   1   8   7       88.91      -10.05     78.32 o 
   2   8   7      395.15      463.19     91.58 o 
   3   8   7       37.57       21.11    124.02 o 
   4   8   7       56.55       94.59    139.73 o 
   5   8   7       33.97      151.80    148.44 o 
   6   8   7      292.40      262.60    147.75 o 
   7   8   7       12.87      152.34    146.59 o 
  -9   9   7        2.26     -114.20    162.56 o 
  -8   9   7        2.06      -72.03    146.99 o 
  -7   9   7        7.51       67.58    137.62 o 
  -6   9   7       18.34     -119.30    128.31 o 
  -5   9   7       23.64       23.72    110.43 o 
  -4   9   7      254.39      212.60    128.47 o 
  -3   9   7       14.82      -95.85    108.45 o 
  -2   9   7       70.41       75.37     94.06 o 
  -1   9   7       59.06      -21.50     64.42 o 
   0   9   7      450.25      600.23    117.64 o 
   1   9   7        0.54     -103.28     75.78 o 
   2   9   7      452.29      490.93     90.38 o 
   3   9   7      114.83        6.07    118.21 o 
   4   9   7     1740.14     2160.03    201.11 o 
   5   9   7       46.86      114.88    147.27 o 
   6   9   7       93.68      -41.79    196.45 o 
   7   9   7        0.57     -161.78    132.95 o 
  -9  10   7       16.64       98.37    165.58 o 
  -8  10   7      142.12      252.47    165.86 o 
  -7  10   7        4.96      -28.78    140.31 o 
  -6  10   7       19.81      -44.95    129.42 o 
  -5  10   7        4.18      -16.11    113.40 o 
  -4  10   7       29.31      -43.17    115.57 o 
  -3  10   7        0.69     -152.57    101.71 o 
  -2  10   7        3.67      -91.59    102.94 o 
  -1  10   7       28.74       -2.35     98.31 o 
   0  10   7      252.71      427.50     87.09 o 
   1  10   7      141.25       12.10     77.27 o 
   2  10   7      147.43      157.48     82.22 o 
   3  10   7        1.44     -119.97    133.12 o 
   4  10   7       24.12       -7.79    139.11 o 
   5  10   7        0.21      -78.05    191.79 o 
   6  10   7       22.07      -48.29    238.68 o 
   7  10   7        1.76     -117.10    136.05 o 
  -8  11   7       23.21      107.12    120.54 o 
  -7  11   7       71.31      138.56    146.39 o 
  -6  11   7        4.31      -22.11    126.08 o 
  -5  11   7      130.01       43.29    124.13 o 
  -4  11   7       78.93       17.39    145.32 o 
  -3  11   7       42.45      -89.31     95.13 o 
  -2  11   7       71.25      -35.19    124.28 o 
  -1  11   7        0.33      -43.66     69.73 o 
   0  11   7     1454.16     1592.40    153.81 o 
   1  11   7        5.66      -72.44     78.79 o 
   2  11   7     1951.25     2180.30    306.65 o 
   3  11   7       60.68       42.81    139.39 o 
   4  11   7      148.87       37.08    148.47 o 
   5  11   7        0.02     -217.13    144.75 o 
   6  11   7       10.53      -42.02    136.19 o 
   7  11   7       11.94     -214.02    142.68 o 
  -8  12   7      135.44      121.66    125.17 o 
  -7  12   7        0.08     -119.41    104.13 o 
  -6  12   7       39.11       -7.22    111.08 o 
  -5  12   7       15.27     -102.04    102.01 o 
  -4  12   7        2.27      -92.82    119.73 o 
  -3  12   7       44.31      -64.25     79.40 o 
  -2  12   7       44.14     -129.45    155.63 o 
  -1  12   7       22.05     -109.57     95.01 o 
   0  12   7      182.30      153.48     79.08 o 
   1  12   7        0.02      -38.26     76.55 o 
   2  12   7       24.55      103.36    108.59 o 
   3  12   7       64.26      114.00    129.35 o 
   4  12   7       86.42     -166.17    140.71 o 
   5  12   7       33.08     -205.22    136.81 o 
   6  12   7        4.85       32.82    148.99 o 
   7  12   7       23.96      -16.59    144.14 o 
  -8  13   7       56.83      -18.09    120.76 o 
  -7  13   7        5.40       -5.41    109.88 o 
  -6  13   7       12.35      -75.92    106.09 o 
  -5  13   7       12.82      -69.58    126.56 o 
  -4  13   7        1.82     -158.10    132.05 o 
  -3  13   7       22.00      -67.61     76.75 o 
  -2  13   7      119.38      143.90     93.30 o 
  -1  13   7       24.87      -50.98     96.18 o 
   0  13   7      947.22      939.35     98.65 o 
   1  13   7       23.05      -73.10     77.86 o 
   2  13   7      887.94     1107.75    107.64 o 
   3  13   7       26.98       48.55    124.71 o 
   4  13   7      224.24      108.49    141.46 o 
   5  13   7       13.91     -120.82    146.40 o 
   6  13   7        7.56       86.29    141.43 o 
  -8  14   7       31.53      -25.84    116.94 o 
  -7  14   7       12.24     -144.42    140.52 o 
  -6  14   7      245.67      250.74    146.12 o 
  -5  14   7        7.13     -170.73    119.85 o 
  -4  14   7      130.14       54.16    129.62 o 
  -3  14   7        1.71      -22.33     86.68 o 
  -2  14   7      677.00      746.30    169.19 o 
  -1  14   7       18.55      -44.91     99.54 o 
   0  14   7      346.49      445.28     87.34 o 
   1  14   7        0.04       19.31     87.14 o 
   2  14   7        7.15       -4.17     76.03 o 
   3  14   7       22.64       39.03    135.72 o 
   4  14   7      169.66       97.18    145.63 o 
   5  14   7      101.57       69.35    141.18 o 
   6  14   7       22.20       26.02    169.61 o 
  -8  15   7        4.27       99.05    163.01 o 
  -7  15   7        0.63       64.03    142.45 o 
  -6  15   7      214.57      228.02    167.78 o 
  -5  15   7       17.35      -79.79    134.98 o 
  -4  15   7        0.45     -147.42    111.86 o 
  -3  15   7       93.04      -45.56     85.60 o 
  -2  15   7        0.89       31.79     98.23 o 
  -1  15   7       13.59       -8.82     96.59 o 
   0  15   7       65.31       90.40     79.75 o 
   1  15   7       18.65        3.12     87.46 o 
   2  15   7      272.51      321.92    113.29 o 
   3  15   7       24.38     -102.35    129.37 o 
   4  15   7      112.63       27.89    150.28 o 
   5  15   7        0.13     -174.90    146.80 o 
   6  15   7        6.25      -12.17    151.28 o 
  -8  16   7        0.15      147.84    160.57 o 
  -7  16   7        0.80     -101.08    146.16 o 
  -6  16   7       19.99      -61.17    134.59 o 
  -5  16   7       27.87      -43.09    126.94 o 
  -4  16   7      636.50      590.35    151.64 o 
  -3  16   7        0.48      -43.32    137.85 o 
  -2  16   7      844.82     1083.57    128.95 o 
  -1  16   7      305.47      133.31    105.04 o 
   0  16   7      847.63     1129.04    122.71 o 
   1  16   7        9.12      -40.76     85.30 o 
   2  16   7        0.45      -78.49     84.40 o 
   3  16   7       40.31      -66.95    138.14 o 
   4  16   7      417.85      433.88    154.75 o 
   5  16   7       80.59       64.67    180.35 o 
   6  16   7      608.62      756.91    179.98 o 
  -7  17   7        0.76       39.60    150.46 o 
  -6  17   7        0.03       93.18    147.11 o 
  -5  17   7       61.58      -45.76    133.02 o 
  -4  17   7        0.15      -80.59    124.91 o 
  -3  17   7       19.54      -59.18     92.64 o 
  -2  17   7      159.40      178.90     99.03 o 
  -1  17   7        9.52      -79.53     97.66 o 
   0  17   7      119.17      206.23     91.23 o 
   1  17   7       25.57       76.61     89.60 o 
   2  17   7      703.29      609.17    133.00 o 
   3  17   7        0.64       -1.63    137.76 o 
   4  17   7      224.00      478.78    155.26 o 
   5  17   7       49.77       19.11    157.28 o 
   6  17   7       74.53      151.58    160.86 o 
  -7  18   7       37.55      125.32    154.61 o 
  -6  18   7      230.06      104.69    144.45 o 
  -5  18   7        6.74      -77.51    133.48 o 
  -4  18   7      299.81      362.22    144.87 o 
  -3  18   7        5.29     -129.31     90.80 o 
  -2  18   7      862.52      924.88    163.12 o 
  -1  18   7       19.77       50.18    106.73 o 
   0  18   7       85.37      212.15    103.39 o 
   1  18   7        1.19       64.05     84.39 o 
   2  18   7      153.69      101.26     86.17 o 
   3  18   7       59.42      -11.79    133.71 o 
   4  18   7       37.90        3.71    143.63 o 
   5  18   7       56.48     -113.79    153.62 o 
  -7  19   7       86.67      -36.08    162.30 o 
  -6  19   7       62.31      107.48    149.17 o 
  -5  19   7       30.21      -15.65    145.32 o 
  -4  19   7       65.26     -121.85    133.47 o 
  -3  19   7      207.04      281.50     99.30 o 
  -2  19   7      574.07      657.53    151.82 o 
  -1  19   7      103.97      180.80    112.95 o 
   0  19   7     1904.46     1886.03    179.84 o 
   1  19   7        7.79       13.13     89.85 o 
   2  19   7       16.17       73.70     90.70 o 
   3  19   7       74.66       12.61    138.99 o 
   4  19   7      220.19      191.90    146.12 o 
   5  19   7       13.69      -11.31    286.69 o 
  -6  20   7       13.21     -139.01    146.01 o 
  -5  20   7       53.98       93.91    146.62 o 
  -4  20   7      135.28      226.02    145.70 o 
  -3  20   7       89.70      118.17     93.93 o 
  -2  20   7       23.49       33.75    103.80 o 
  -1  20   7      207.48      227.67    111.62 o 
   0  20   7      245.09      224.62     97.22 o 
   1  20   7       61.17       50.33     92.80 o 
   2  20   7       49.24       22.10     95.08 o 
   3  20   7       74.48       85.08    146.65 o 
   4  20   7      183.33      262.13    155.91 o 
   5  20   7       33.51     -177.26    175.41 o 
  -6  21   7      278.01      270.22    162.49 o 
  -5  21   7       85.16      -85.66    137.53 o 
  -4  21   7      131.98       21.56    140.02 o 
  -3  21   7       11.38      -36.07    101.38 o 
  -2  21   7      317.28      285.97    109.20 o 
  -1  21   7      182.02      112.61    116.23 o 
   0  21   7      477.01      490.17    124.71 o 
   1  21   7       22.79       -2.55     93.06 o 
   2  21   7     1244.52     1325.80    129.28 o 
   3  21   7        3.53      -91.22    137.04 o 
   4  21   7        8.81     -204.90    136.60 o 
  -6  22   7       15.03     -109.33    154.83 o 
  -5  22   7       32.82     -130.95    130.94 o 
  -4  22   7      244.01      216.35    142.63 o 
  -3  22   7        1.57      -41.29    108.04 o 
  -2  22   7       14.35       88.50    118.93 o 
  -1  22   7       14.24       35.85    108.66 o 
   0  22   7        1.34       -7.49    118.01 o 
   1  22   7        2.90       65.87     99.83 o 
   2  22   7      128.42      144.86     95.37 o 
   3  22   7        3.63      126.43    152.48 o 
   4  22   7       26.02       61.15    159.18 o 
  -5  23   7       50.36       75.48    152.03 o 
  -4  23   7      241.82       91.45    107.45 o 
  -3  23   7        2.41     -135.04    102.37 o 
  -2  23   7       22.32      155.88    117.15 o 
  -1  23   7      156.57      -33.94    171.45 o 
   0  23   7      219.85      243.85    118.25 o 
   1  23   7       13.25        5.52     97.94 o 
   2  23   7      132.34      152.10    101.16 o 
   3  23   7       52.98       52.20    155.60 o 
   4  23   7      659.66      739.50    175.62 o 
  -5  24   7       37.22       83.60    160.16 o 
  -4  24   7      377.28      470.53    126.49 o 
  -3  24   7       27.57      -43.33    102.87 o 
  -2  24   7      360.07      277.21    132.65 o 
  -1  24   7       14.27      -84.93    118.61 o 
   0  24   7        7.59      -25.28    114.04 o 
   1  24   7        7.68      -26.75    100.44 o 
   2  24   7       65.08       22.79    101.01 o 
   3  24   7       16.24      112.94    155.75 o 
  -4  25   7       58.52       70.00    120.23 o 
  -3  25   7       18.41       68.43    114.89 o 
  -2  25   7      197.49       35.78    127.44 o 
  -1  25   7        0.39      -16.35    125.02 o 
   0  25   7      184.65      285.50    131.31 o 
   1  25   7        0.15     -149.60    102.89 o 
   2  25   7      507.92      617.14    114.90 o 
  -3  26   7       17.72       -9.93    112.21 o 
  -2  26   7      376.98      348.13    130.26 o 
  -1  26   7       15.35      108.53    123.21 o 
   0  26   7      533.93      553.75    133.32 o 
   1  26   7       13.97       78.53    108.56 o 
   2  26   7        0.48       54.33    110.83 o 
  -2  27   7      119.22       91.24    113.32 o 
  -1  27   7       64.54      -19.03    132.70 o 
   0  27   7        0.05       69.47    130.72 o 
   1  27   7        3.62      179.66    117.40 o 
  -8   0   8       30.96       27.40    231.33 o 
  -7   0   8        4.85      -55.36    215.51 o 
  -6   0   8       86.47        8.76    200.26 o 
  -5   0   8      259.89       29.94    198.85 o 
  -4   0   8     1960.25     2333.65    317.20 o 
  -3   0   8       34.98     -137.27    182.47 o 
  -2   0   8     1357.07     1465.95    245.17 o 
  -1   0   8       19.75       62.99    101.97 o 
   0   0   8      127.34      163.82    120.61 o 
   1   0   8        3.58      -88.97    122.59 o 
   3   0   8        0.45      153.94    213.82 o 
   4   0   8      302.18      451.65    249.13 o 
   5   0   8        0.69      -79.65    229.35 o 
   6   0   8        2.81     -357.17    238.11 o 
  -8   1   8       70.68      107.50    182.89 o 
  -7   1   8        0.37      -12.14    150.37 o 
  -6   1   8      669.85      521.71    166.97 o 
  -5   1   8       53.82      -40.79    138.20 o 
  -4   1   8       18.52      154.29    144.48 o 
  -3   1   8       51.91      -57.65    133.21 o 
  -2   1   8      971.08      997.56    157.17 o 
  -1   1   8        4.65       39.63     80.27 o 
   0   1   8        8.10       -7.29     76.61 o 
   1   1   8        0.01     -152.81    116.65 o 
   2   1   8        7.20      -30.85    120.15 o 
   3   1   8        5.50     -103.94    203.37 o 
   4   1   8        6.45      -93.77    160.40 o 
   5   1   8        2.34     -131.54    155.41 o 
   6   1   8       20.15     -232.39    154.92 o 
  -8   2   8        2.22      -29.90    161.10 o 
  -7   2   8       74.52       -4.24    145.40 o 
  -6   2   8      143.63      221.53    186.42 o 
  -5   2   8        3.23       13.19    143.80 o 
  -4   2   8       20.05       42.38    134.63 o 
  -3   2   8       25.46       57.33    129.45 o 
  -2   2   8      604.24      587.74    141.99 o 
  -1   2   8      103.73       52.72    136.99 o 
   0   2   8      733.99      741.17    149.14 o 
   1   2   8       35.04       46.08    150.83 o 
   2   2   8      355.21      239.92    129.23 o 
   3   2   8        3.64     -189.35    126.23 o 
   4   2   8       13.28      179.08    227.38 o 
   5   2   8        8.46      101.97    236.70 o 
   6   2   8       24.12      -74.85    214.95 o 
  -8   3   8      434.36      402.03    177.30 o 
  -7   3   8        0.00      -60.30    216.08 o 
  -6   3   8        5.71      -23.77    156.79 o 
  -5   3   8      107.71      220.60    150.79 o 
  -4   3   8      313.26      378.46    150.37 o 
  -3   3   8       28.58      146.75    132.99 o 
  -2   3   8      122.56       57.72    119.46 o 
  -1   3   8        6.55      -54.52     87.15 o 
   0   3   8      412.75      398.66    202.66 o 
   1   3   8       10.02      136.24    210.99 o 
   2   3   8       17.14       49.75    129.51 o 
   3   3   8       17.41      -36.10    136.56 o 
   4   3   8       79.30       74.12    141.43 o 
   5   3   8       28.85     -195.96    130.64 o 
   6   3   8       30.38     -122.73    133.53 o 
  -8   4   8       14.49       14.36    159.59 o 
  -7   4   8       25.78      -16.28    161.57 o 
  -6   4   8      153.64       45.74    158.60 o 
  -5   4   8        0.52       75.25    137.10 o 
  -4   4   8        0.79       72.74    137.85 o 
  -3   4   8        8.77     -144.59    124.09 o 
  -2   4   8        8.20      -54.87    114.47 o 
  -1   4   8       17.70       42.93     91.07 o 
   0   4   8      476.43      666.57    223.85 o 
   1   4   8       48.21      193.62    109.99 o 
   2   4   8       80.64      163.46    148.57 o 
   3   4   8        0.10       14.72    133.20 o 
   4   4   8       34.58      -61.70    139.77 o 
   5   4   8       22.73       81.48    152.22 o 
   6   4   8       44.86       27.23    133.85 o 
  -8   5   8      116.83      203.96    175.13 o 
  -7   5   8        7.86      156.66    159.65 o 
  -6   5   8      267.34      161.08    153.78 o 
  -5   5   8      169.24      222.03    153.66 o 
  -4   5   8      333.04      481.59    147.44 o 
  -3   5   8      115.78       86.73    127.86 o 
  -2   5   8      189.61      170.25    122.77 o 
  -1   5   8      270.86      170.25     99.29 o 
   0   5   8       20.85       51.04     99.42 o 
   1   5   8      153.27       71.71    113.26 o 
   2   5   8      821.35     1028.69    149.12 o 
   3   5   8        9.34      -25.37    152.67 o 
   4   5   8      418.56      317.09    156.44 o 
   5   5   8       72.54     -147.27    140.53 o 
   6   5   8      546.92      642.09    264.66 o 
  -8   6   8        2.64      -46.22    167.82 o 
  -7   6   8       55.94        2.31    154.33 o 
  -6   6   8       30.32      140.07    153.77 o 
  -5   6   8       33.47       26.21    139.17 o 
  -4   6   8        8.67      -74.51    131.18 o 
  -3   6   8      116.94       75.79    167.07 o 
  -2   6   8       94.14        6.37    122.95 o 
  -1   6   8      237.56      124.55    100.23 o 
   0   6   8      129.81      188.72    158.03 o 
   1   6   8      151.19      119.12     90.49 o 
   2   6   8      377.83      472.28    229.07 o 
   3   6   8       14.30      -82.87    135.17 o 
   4   6   8      254.34      365.60    153.61 o 
   5   6   8        2.19      -95.76    132.40 o 
   6   6   8       49.97      -26.99    149.17 o 
  -8   7   8       90.19       26.21    167.21 o 
  -7   7   8        4.81        3.13    165.61 o 
  -6   7   8       20.16      144.00    150.37 o 
  -5   7   8        0.26      -56.24    139.84 o 
  -4   7   8       31.39       14.79    137.42 o 
  -3   7   8       31.84       -4.14    126.73 o 
  -2   7   8        4.12       10.17    111.94 o 
  -1   7   8        7.44       11.71     96.80 o 
   0   7   8        1.45       88.97     81.64 o 
   1   7   8       91.77       90.88    113.80 o 
   2   7   8      416.59      522.10    136.64 o 
   3   7   8       92.21       10.67    142.67 o 
   4   7   8     1486.99     1755.61    297.99 o 
   5   7   8       29.32     -132.52    154.64 o 
   6   7   8        2.10     -117.46    143.60 o 
  -8   8   8        1.19       78.33    160.19 o 
  -7   8   8        5.75      -59.43    152.42 o 
  -6   8   8        9.60       54.45    148.32 o 
  -5   8   8       68.86       68.53    140.45 o 
  -4   8   8       36.56      239.21    144.31 o 
  -3   8   8       15.56      -45.57    121.08 o 
  -2   8   8       42.29       29.88    123.07 o 
  -1   8   8        0.78      -34.46    124.56 o 
   0   8   8      430.37      490.32    105.25 o 
   1   8   8       48.19      -11.71    157.22 o 
   2   8   8     2284.26     2658.82    238.11 o 
   3   8   8       61.61       -0.94    145.19 o 
   4   8   8      114.37      304.06    162.26 o 
   5   8   8        2.69      -79.38    152.05 o 
   6   8   8      164.67      114.22    143.52 o 
  -7   9   8        0.02      131.05    159.74 o 
  -6   9   8      135.38      110.30    148.98 o 
  -5   9   8      132.24      -43.19    141.53 o 
  -4   9   8       64.45       66.92    144.48 o 
  -3   9   8        5.18      -81.16    122.41 o 
  -2   9   8       43.37      -47.17    162.41 o 
  -1   9   8       15.61      -97.59     98.33 o 
   0   9   8      111.90       79.00     85.32 o 
   1   9   8        4.02     -134.24     89.49 o 
   2   9   8       44.26      150.06    144.76 o 
   3   9   8        0.10      -96.89    139.14 o 
   4   9   8        2.00       31.52    152.33 o 
   5   9   8       40.00      -27.24    161.79 o 
   6   9   8       55.86       41.57    153.75 o 
  -7  10   8        2.22     -217.86    145.24 o 
  -6  10   8       25.59      131.92    143.97 o 
  -5  10   8       54.48      -19.06    144.44 o 
  -4  10   8       11.59     -168.91    210.15 o 
  -3  10   8       47.67       40.11    184.16 o 
  -2  10   8      643.99      436.80    122.99 o 
  -1  10   8        8.78      -77.91     99.01 o 
   0  10   8      775.09      960.52    108.29 o 
   1  10   8       18.87        3.15     92.23 o 
   2  10   8       54.73      -24.98    134.24 o 
   3  10   8       23.11      -96.85    139.25 o 
   4  10   8       43.53     -100.58    153.64 o 
   5  10   8       90.57       51.97    164.23 o 
  -7  11   8        2.23     -111.25    164.80 o 
  -6  11   8        0.29     -150.95    141.80 o 
  -5  11   8       32.81      112.70    232.46 o 
  -4  11   8      108.09      -81.00    194.89 o 
  -3  11   8        5.85     -185.00    123.34 o 
  -2  11   8        2.60     -129.86    100.20 o 
  -1  11   8        8.19     -154.09    104.72 o 
   0  11   8        8.84       58.57    100.89 o 
   1  11   8        0.12       24.89     90.41 o 
   2  11   8       59.67       17.56    138.82 o 
   3  11   8       36.64      -85.99    146.95 o 
   4  11   8        9.78      -49.07    159.35 o 
   5  11   8        0.80     -148.44    158.77 o 
  -7  12   8       29.02       78.72    159.48 o 
  -6  12   8       21.80      -29.41    148.00 o 
  -5  12   8       22.88        8.99    137.70 o 
  -4  12   8      185.13       55.06    138.74 o 
  -3  12   8        0.19     -173.49    115.66 o 
  -2  12   8      322.67      246.79    111.52 o 
  -1  12   8       43.38      -30.62    151.96 o 
   0  12   8      333.73      411.98     94.11 o 
   1  12   8       38.81       23.83     93.77 o 
   2  12   8      326.49      421.95    213.96 o 
   3  12   8       36.49      -95.49    143.77 o 
   4  12   8        9.74     -116.26    157.43 o 
   5  12   8       33.15     -192.87    146.90 o 
  -7  13   8        5.45      -45.29    160.67 o 
  -6  13   8        0.84       -3.03    155.49 o 
  -5  13   8        4.10      -44.52    135.78 o 
  -4  13   8      140.54        0.44    137.32 o 
  -3  13   8        0.41     -177.20    118.13 o 
  -2  13   8      286.89      171.03    133.74 o 
  -1  13   8        6.56       36.59    100.72 o 
   0  13   8        0.18      -24.08    168.49 o 
   1  13   8       15.38       69.04     97.65 o 
   2  13   8       13.78       97.27    192.21 o 
   3  13   8       21.42     -207.52    150.17 o 
   4  13   8      194.25      179.53    167.87 o 
   5  13   8        0.90      -87.96    155.11 o 
  -7  14   8       18.34       10.81    158.81 o 
  -6  14   8       34.85     -152.74    149.67 o 
  -5  14   8       20.91      -80.90    140.13 o 
  -4  14   8      192.16      -44.52    135.17 o 
  -3  14   8       61.43     -113.57    129.46 o 
  -2  14   8      455.12      386.26    110.82 o 
  -1  14   8        5.84       65.30    106.40 o 
   0  14   8      132.23      158.26    117.25 o 
   1  14   8        3.62      -62.04     95.82 o 
   2  14   8        3.92      -18.81    133.30 o 
   3  14   8       16.38      -45.58    151.38 o 
   4  14   8       76.49      -19.04    164.27 o 
   5  14   8        8.41      138.58    192.35 o 
  -6  15   8      373.43      225.81    164.70 o 
  -5  15   8        8.76      -51.38    138.44 o 
  -4  15   8      145.84       55.65    146.30 o 
  -3  15   8       63.41     -110.16    133.72 o 
  -2  15   8      115.18        6.13    146.03 o 
  -1  15   8       82.27       28.53    111.59 o 
   0  15   8       24.31      -14.14    115.88 o 
   1  15   8       39.57        8.19     99.35 o 
   2  15   8      133.57      128.30    137.07 o 
   3  15   8        1.94       -7.59    153.26 o 
   4  15   8      248.54      384.33    157.60 o 
  -6  16   8       44.79      -26.92    152.96 o 
  -5  16   8        0.05     -130.28    145.68 o 
  -4  16   8       11.68      -64.37    137.48 o 
  -3  16   8       49.95       39.84    138.72 o 
  -2  16   8        0.56       71.50    115.80 o 
  -1  16   8        9.53      -76.90    110.29 o 
   0  16   8       33.94      111.62    121.23 o 
   1  16   8        3.72       47.91     95.62 o 
   2  16   8       12.23      -75.92    142.36 o 
   3  16   8        0.70     -119.97    136.28 o 
   4  16   8      174.04      244.19    165.65 o 
  -6  17   8        5.18       -8.82    157.32 o 
  -5  17   8       46.01       65.05    156.98 o 
  -4  17   8       83.00      111.69    148.53 o 
  -3  17   8      109.30       72.52    137.84 o 
  -2  17   8      138.36       32.95    111.41 o 
  -1  17   8        0.26      -79.21    105.70 o 
   0  17   8      414.61      464.48    131.73 o 
   1  17   8       20.08      -69.64     92.23 o 
   2  17   8      407.50      375.35    176.82 o 
   3  17   8       58.58     -141.00    149.07 o 
   4  17   8       66.59     -113.08    167.74 o 
  -5  18   8       43.13      127.18    154.19 o 
  -4  18   8       42.80       30.96    149.75 o 
  -3  18   8        1.37      -71.70    133.63 o 
  -2  18   8      128.25      328.82    128.17 o 
  -1  18   8       12.32       22.88    114.61 o 
   0  18   8      248.15      341.93    125.18 o 
   1  18   8        1.06       21.62    102.47 o 
   2  18   8        1.55      -24.49    150.21 o 
   3  18   8        6.88     -233.64    155.76 o 
   4  18   8        1.84       26.14    173.58 o 
  -5  19   8        5.02      -76.58    152.13 o 
  -4  19   8      160.56      109.71    155.48 o 
  -3  19   8       40.47      -17.18    137.49 o 
  -2  19   8        9.41       93.19    122.88 o 
  -1  19   8        4.47       49.81    120.55 o 
   0  19   8      112.61        9.09    125.17 o 
   1  19   8        7.23      -38.79    105.33 o 
   2  19   8       74.20       82.11    154.98 o 
   3  19   8       35.90      -80.57    161.65 o 
  -5  20   8        0.47      -56.34    153.54 o 
  -4  20   8       18.77      -50.63    151.48 o 
  -3  20   8      107.98       13.50    130.54 o 
  -2  20   8      365.61      330.81    132.04 o 
  -1  20   8       56.56      -75.76    115.23 o 
   0  20   8      205.78      119.02    128.86 o 
   1  20   8      168.26      129.04    108.20 o 
   2  20   8       88.53      -24.81    154.74 o 
   3  20   8       18.42       23.65    156.15 o 
  -4  21   8       23.70       67.18    153.25 o 
  -3  21   8       15.77      -55.84    139.66 o 
  -2  21   8        0.05      -94.23    120.28 o 
  -1  21   8        7.50      -43.84    126.67 o 
   0  21   8        8.55        7.10    117.17 o 
   1  21   8       18.16       26.66    115.00 o 
   2  21   8       15.28     -120.85    155.07 o 
  -4  22   8      170.58      197.71    154.69 o 
  -3  22   8       40.87      -70.98    141.47 o 
  -2  22   8        7.86     -104.32    116.04 o 
  -1  22   8        3.17       22.30    124.00 o 
   0  22   8      634.13      779.01    148.48 o 
   1  22   8        5.47      105.10    122.22 o 
   2  22   8      506.59      495.61    177.07 o 
  -3  23   8       12.66      -18.17    156.91 o 
  -2  23   8       31.04      -11.73    134.83 o 
  -1  23   8        9.79      -57.56    133.32 o 
   0  23   8      144.66      104.83    123.93 o 
   1  23   8        0.09     -157.05    123.07 o 
  -1  24   8        3.20      -29.83    128.29 o 
  -7   1   9        0.60      -15.77    174.05 o 
  -6   1   9       21.25       -6.78    180.08 o 
  -5   1   9       55.51     -154.71    162.47 o 
  -4   1   9       33.32       52.91    159.58 o 
  -3   1   9        1.51      -31.47    132.62 o 
  -2   1   9      308.81      186.31    122.16 o 
  -1   1   9      118.10       39.81    101.76 o 
   0   1   9      185.93      353.92    116.65 o 
   1   1   9       11.38       76.05     93.21 o 
   2   1   9        9.08      -53.17     97.31 o 
   3   1   9       22.58      -30.79    142.92 o 
   4   1   9      126.95      -23.30    138.69 o 
  -7   2   9       52.62     -132.34    166.71 o 
  -6   2   9        3.14     -107.69    175.19 o 
  -5   2   9        0.62        9.05    160.87 o 
  -4   2   9       18.75       22.18    219.61 o 
  -3   2   9       39.06       81.88    145.19 o 
  -2   2   9       69.55        5.60    123.15 o 
  -1   2   9        3.15       97.16    149.70 o 
   0   2   9       70.41       11.86    119.76 o 
   1   2   9       90.76        8.36     88.12 o 
   2   2   9      233.92       61.01    144.34 o 
   3   2   9        0.15       25.18    129.84 o 
   4   2   9       17.90      -65.98    137.60 o 
  -6   3   9        9.75      -85.99    166.32 o 
  -5   3   9       21.26     -106.69    155.37 o 
  -4   3   9       96.81      126.45    151.22 o 
  -3   3   9        1.26     -135.56    140.48 o 
  -2   3   9       32.87       27.94    113.83 o 
  -1   3   9      124.89       -7.34    151.96 o 
   0   3   9       95.46      -64.96    122.30 o 
   1   3   9       23.37       75.70    144.05 o 
   2   3   9        2.36      131.62    129.31 o 
   3   3   9        0.25      -37.10    129.05 o 
   4   3   9        0.86     -195.94    130.63 o 
  -6   4   9        7.46     -107.88    157.97 o 
  -5   4   9       46.30       30.20    160.15 o 
  -4   4   9        0.67      -30.01    146.70 o 
  -3   4   9       68.99      -17.79    133.61 o 
  -2   4   9      477.26      328.65    138.73 o 
  -1   4   9       15.57     -161.00    148.57 o 
   0   4   9      414.20      343.75    144.62 o 
   1   4   9        0.35      110.49    120.17 o 
   2   4   9       51.12       89.31    156.34 o 
   3   4   9       19.90      -10.75    141.35 o 
   4   4   9      104.92       10.11    145.87 o 
  -6   5   9       46.06      -97.40    159.98 o 
  -5   5   9        8.40      -73.41    167.92 o 
  -4   5   9        6.80      -88.96    148.15 o 
  -3   5   9       31.06       65.47    141.15 o 
  -2   5   9        2.22     -115.47    119.69 o 
  -1   5   9       91.36      194.33    155.92 o 
   0   5   9      269.18      166.93    143.21 o 
   1   5   9       44.69      177.85    124.40 o 
   2   5   9       15.96      -53.87    134.73 o 
   3   5   9        1.68       31.53    141.68 o 
   4   5   9        0.56     -144.41    144.79 o 
  -6   6   9       19.86       26.92    176.67 o 
  -5   6   9        0.42       57.30    158.66 o 
  -4   6   9       66.98       65.83    157.49 o 
  -3   6   9       37.03      -93.87    142.57 o 
  -2   6   9       17.97      -82.78    113.64 o 
   0   6   9      394.88      382.16    156.48 o 
   1   6   9       51.58       95.93    123.92 o 
   2   6   9      297.79      302.96    143.52 o 
   3   6   9        3.56      -90.26    140.69 o 
   4   6   9       62.34      -62.07    156.96 o 
  -6   7   9      141.15       68.83    215.09 o 
  -5   7   9        0.34      -44.18    159.62 o 
  -4   7   9        0.80      104.23    159.58 o 
  -3   7   9        1.98      -30.42    138.94 o 
  -2   7   9       22.48     -154.50    147.16 o 
   0   7   9       39.39      -75.72    121.31 o 
   1   7   9        1.15      116.36    126.67 o 
   2   7   9      103.80      162.11    142.04 o 
   3   7   9        0.22     -103.20    140.57 o 
   4   7   9        0.33       34.60    161.46 o 
  -6   8   9        0.25      -35.70    181.34 o 
  -5   8   9        0.19      -69.17    163.96 o 
  -4   8   9       42.47      -46.04    235.29 o 
  -3   8   9        2.78     -115.81    199.13 o 
  -2   8   9       42.22      -33.33    147.72 o 
  -1   8   9       33.03     -243.62    162.41 o 
   0   8   9        7.19     -158.54    105.69 o 
   1   8   9       21.90       78.07    216.36 o 
   2   8   9      316.09      225.18    147.40 o 
   3   8   9        4.44       -5.05    150.64 o 
   4   8   9       78.10      132.25    155.39 o 
  -6   9   9        1.38      -94.70    166.33 o 
  -5   9   9        0.01      -26.83    242.35 o 
  -4   9   9      218.35      217.49    232.74 o 
  -3   9   9        5.33        3.95    192.07 o 
  -2   9   9       81.03     -138.83    113.59 o 
  -1   9   9       39.98      -46.32    170.04 o 
   0   9   9      114.64       84.08    113.51 o 
   1   9   9       35.15       77.29    128.48 o 
   2   9   9       79.60       61.93    137.28 o 
   3   9   9        8.95      -25.86    154.55 o 
   4   9   9       90.00     -118.67    157.74 o 
  -6  10   9       26.22     -205.35    268.62 o 
  -5  10   9       25.37      -34.18    263.25 o 
  -4  10   9        1.34     -101.97    233.31 o 
  -3  10   9        0.64     -161.62    135.01 o 
  -2  10   9        0.20      -75.70    201.96 o 
  -1  10   9       13.88     -233.03    167.21 o 
   0  10   9      267.38      152.78    115.51 o 
   1  10   9        4.61      -31.46    124.24 o 
   2  10   9       10.00      -90.26    136.08 o 
   3  10   9       19.42     -232.54    155.03 o 
  -5  11   9        5.76     -102.01    153.04 o 
  -4  11   9        3.50     -151.64    190.23 o 
  -3  11   9        8.38      -48.14    132.82 o 
  -2  11   9      176.96      -10.41    117.87 o 
  -1  11   9        0.94      -43.60    142.64 o 
   0  11   9       82.03        5.13    186.70 o 
   1  11   9        1.44     -118.29    126.04 o 
   2  11   9       45.32     -188.74    139.87 o 
   3  11   9       54.80      -57.14    162.55 o 
  -5  12   9       16.06       -6.27    154.03 o 
  -4  12   9        0.03      -62.49    143.67 o 
  -3  12   9        1.28      -69.50    134.31 o 
  -2  12   9        0.13     -220.28    171.31 o 
  -1  12   9        1.66     -160.83    107.22 o 
   0  12   9      103.69       58.08    122.57 o 
   1  12   9       56.08      158.74    190.94 o 
   2  12   9        1.72      -41.61    148.99 o 
   3  12   9        0.09      104.66    159.67 o 
  -5  13   9        3.57       53.85    163.76 o 
  -4  13   9       56.81       64.33    150.47 o 
  -3  13   9        0.13      -23.85    133.34 o 
  -2  13   9      111.70       67.66    122.97 o 
  -1  13   9        0.84      -31.16    114.04 o 
   0  13   9       12.53     -145.91    121.61 o 
   1  13   9        1.37      -26.55    192.07 o 
   2  13   9        1.78      -95.62    150.47 o 
   3  13   9        8.20       59.23    161.41 o 
  -5  14   9        0.41     -143.75    154.23 o 
  -4  14   9        0.15     -187.99    133.94 o 
  -3  14   9        5.31      -44.49    143.09 o 
  -2  14   9       44.57      -22.30    116.72 o 
  -1  14   9        0.43       88.21    117.22 o 
   0  14   9       87.25      -98.69    122.90 o 
   1  14   9        1.53       62.42    190.66 o 
   2  14   9      181.12       54.15    149.13 o 
  -4  15   9        7.20       29.07    132.38 o 
  -3  15   9        8.05      -72.44    134.09 o 
  -2  15   9       21.85      -21.49    127.81 o 
  -1  15   9        1.09      -49.80    115.69 o 
   0  15   9       46.04      168.98    125.97 o 
   1  15   9        1.75       50.56    178.79 o 
   2  15   9        0.80      -55.47    152.59 o 
  -4  16   9        4.45     -182.47    139.49 o 
  -3  16   9       11.04      -10.39    138.11 o 
  -2  16   9        6.25      -52.18    126.03 o 
  -1  16   9        8.51     -133.06    128.24 o 
   0  16   9      198.35      183.53    135.69 o 
   1  16   9       52.21     -141.23    179.64 o 
   2  16   9      248.62      354.06    166.21 o 
  -3  17   9       21.03       90.66    141.44 o 
  -2  17   9       24.93        4.26    129.92 o 
  -1  17   9        0.18       41.05    120.53 o 
   0  17   9      257.66      432.61    143.26 o 
   1  17   9       20.18       -1.69    207.89 o 
  -2  18   9      414.13      254.62    136.59 o 
  -1  18   9        1.83     -189.94    126.63 o 
   0  18   9       93.56       85.93    127.61 o 
  -4   0  10       71.70      153.09    226.81 o 
  -3   0  10        0.54      -56.77    207.32 o 
  -2   0  10      252.52       72.31    173.43 o 
  -1   0  10       10.19      105.36    130.78 o 
   2   0  10        7.67       55.64    133.32 o 
  -4   1  10      362.29      204.97    160.81 o 
  -3   1  10        1.55      -48.04    145.89 o 
  -2   1  10       82.53       53.83    122.05 o 
  -1   1  10       12.42        1.29     91.13 o 
   2   1  10        1.46      -44.43     84.23 o 
  -4   2  10      184.38      164.82    165.49 o 
  -3   2  10       28.47      180.79    154.18 o 
  -2   2  10        7.17      137.72    122.97 o 
  -1   2  10        0.19        6.96     94.56 o 
   0   2  10        1.39      -34.74    101.40 o 
   1   2  10        0.35      -57.06    124.56 o 
   2   2  10      140.44       43.66    132.33 o 
  -4   3  10       85.99      151.08    169.95 o 
  -3   3  10        5.67      -22.66    150.55 o 
  -2   3  10      162.65       33.64    115.31 o 
  -1   3  10        0.60      -21.49     95.90 o 
   1   3  10        6.58      -20.05    133.88 o 
  -4   4  10       12.55      -63.70    160.58 o 
  -3   4  10       27.90       10.01    139.86 o 
  -2   4  10      219.98       57.13    155.35 o 
  -1   4  10        8.11     -163.54    109.03 o 
   1   4  10        0.40      -27.96    139.82 o 
  -4   5  10        0.45      -40.78    159.17 o 
  -3   5  10        0.65     -101.68    196.31 o 
  -2   5  10      123.80      136.14    158.46 o 
  -1   5  10      149.41      152.24    133.04 o 
   1   5  10        3.35       11.58    142.08 o 
  -3   6  10       45.28     -176.25    176.82 o 
  -2   6  10       35.70      -23.16    159.59 o 
  -1   6  10        0.06       24.57    115.52 o 
   1   6  10        0.07      -42.65    137.27 o 
  -3   7  10       29.49      -40.39    197.44 o 
  -2   7  10        2.38       -7.63    151.11 o 
   1   7  10       11.62       53.67    160.44 o 
  -3   8  10       16.40     -103.10    178.79 o 
  -2   8  10        8.09     -176.82    154.50 o 
  -1   8  10       28.87      -21.47    195.46 o 
  -2   9  10       47.16      -31.77    115.76 o 
  -1   9  10        5.01       93.49    199.13 o 
  -2  10  10       21.04      -63.22    109.26 o 
  -1  10  10        9.85      -28.25    194.61 o 
                                                 
